# Supplementary material for: The ND250 indexes a visual–orthographic familiarity effect in visual word recognition: evidence from Chinese components
Source: Front Psychol. 2026 May 12;17:1783812. doi: 10.3389/fpsyg.2026.1783812 (PMC13201515; doi:10.3389/fpsyg.2026.1783812)
Supplement: Supplementary file 2 [file Data_Sheet_2.xlsx]

## Sheet: Group B minus A (t values)
Time (ms)	'CB2'	'O2'	'PO4'	'PO6'	'PO8'	'P2'	'P4'	'P6'	'P8'	'CP2'	'CP4'	'CP6'	'TP8'	'M2'	'C2'	'C4'	'C6'	'T8'	'FC2'	'FC4'	'FC6'	'FT8'	'F2'	'F4'	'F6'	'F8'	'AF4'	'FP2'		'OZ'	'POZ'	'PZ'	'CPZ'	'CZ'	'FCZ'	'FZ'	'FPZ'		'CB1'	'O1'	'PO3'	'PO5'	'PO7'	'P1'	'P3'	'P5'	'P7'	'CP1'	'CP3'
-100																								-2.95966	-2.79685		-3.17243	-2.64009																		2.69053
-98																							-2.54966	-3.09547	-2.86135		-3.36901	-2.81145													2.70305	2.53627				2.66652
-96																							-2.6413	-3.02906	-2.86187		-3.46976	-2.83633													2.89778	2.72692				2.58195
-94						2.55552																	-2.71978	-2.91005	-2.75514	-2.56217	-3.41917	-2.70766													3.04388	2.85647
-92						2.56339																	-2.77569	-2.81522		-2.62769	-3.19223										-2.58049				3.12642	2.89934
-90																							-2.79229	-2.76484		-2.70325	-2.81767										-2.53756				3.13155	2.8416
-88																							-2.76481	-2.75241		-2.76757															3.0723	2.70513
-86																							-2.68692	-2.73951		-2.78536															2.96015
-84																							-2.56041	-2.6193		-2.71375															2.81733
-82																										-2.52938															2.65343
-80
-78
-76																		-2.56764
-74																		-2.56548
-72
-70
-68
-66
-64
-62
-60
-58						-2.59939
-56						-2.68363
-54						-2.7036
-52						-2.6748												2.61457
-50						-2.61053												2.60414
-48																										2.56294		2.84614
-46																										3.00074		3.08331
-44																										3.28106		3.06152
-42																										3.38975	2.59118	2.79471
-40																										3.31276	2.72277
-38																										3.09247	2.76257														-2.75401
-36																										2.79117	2.69129														-2.96214
-34																																									-3.1367	-2.64235
-32																																									-3.26222	-2.7112
-30																																									-3.32337	-2.71809					-2.53179
-28																																									-3.301	-2.65424					-2.5935
-26																									2.55052																-3.17154						-2.53966
-24																				2.6675					2.67766																-2.94651
-22																				2.68206					2.88677																-2.62862
-20																				2.58392					3.17547
-18																									3.48915
-16																									3.71057
-14																									3.72758
-12																									3.48097
-10																									3.03786
-8
-6
-4
-2
0
2
4
6
8
10
12
14																																2.57346
16																																2.73316
18																												-2.54345				2.86198
20																												-2.88581			2.57851	2.95183
22			2.60191			2.54171																				-2.55901		-3.12465			2.63741	3.00559					-2.57589
24			2.64613			2.56073																				-2.59778		-3.21552			2.65512	3.0224					-2.62445
26			2.62516			2.5371																				-2.57614		-3.12209			2.62713	3.00277					-2.58898
28			2.54207																									-2.8771			2.55772	2.95198
30																																2.86957
32																																2.7626
34																																2.62526
36
38
40
42
44
46
48
50
52
54
56
58
60
62
64
66
68
70
72
74
76
78
80
82
84
86
88
90
92
94
96
98
100
102
104
106
108
110
112		2.75353	2.55723																																		-2.78251
114		3.16333	2.90102	2.96109	2.96492																																-3.06167
116		3.52732	3.21649	3.37445	3.3726																							-2.7827		2.66747							-3.31377
118	2.80754	3.79968	3.47215	3.68645	3.69456			2.62073	2.53068																			-3.00398		2.87121							-3.48982
120	2.98203	3.95082	3.64486	3.87099	3.8997			2.82562	2.63082																			-3.14673		3.03427							-3.57874
122	3.0384	3.96995	3.72026	3.92185	3.97427			2.96955	2.64378																			-3.21282		3.14858							-3.58681
124	2.9778	3.857	3.68901	3.84279	3.91409		2.57815	3.03374	2.56778																			-3.19253		3.20379							-3.49099
126	2.80856	3.62562	3.55494	3.65051	3.73202		2.5759	3.01677																				-3.10634		3.1906							-3.30728
128	2.54423	3.29696	3.33291	3.36743	3.44879			2.92599																				-2.99466		3.105							-3.08645
130		2.89022	3.03846	3.01252	3.08541			2.77157																				-2.83095		2.93909							-2.84022
132			2.6972	2.60937	2.66708			2.56903																				-2.62962		2.69799							-2.60388
134
136																																2.5416
138																																2.65729
140																																2.76501
142																																2.85733
144																																2.93342	2.59213	2.66595
146																																2.98734	2.82179	3.10109
148										2.62043																						3.01843	3.03393	3.47764					-2.81692									2.58266
150										2.7467																						3.02424	3.22489	3.78699					-3.43855	-2.81111		-2.86619	-2.7704				-2.69997	2.7974
152										2.86599																						3.0018	3.38879	4.02552	2.67218				-3.89211	-3.26583	-2.8049	-3.17812	-3.09105				-3.05328	2.97418
154									-2.66806	2.97811					2.66867																	2.94818	3.52078	4.19765	2.90267				-4.17407	-3.62824	-3.13547	-3.44291	-3.36359				-3.34696	3.11013
156					-2.73238				-2.91004	3.07461					2.82224																	2.8564	3.60858	4.30351	3.08907	2.67639			-4.31564	-3.90562	-3.42528	-3.66971	-3.60385				-3.58607	3.19626
158	-2.59847			-2.69352	-3.03243				-3.10117	3.14381					2.96663																	2.72161	3.64514	4.34674	3.23955	2.8641			-4.36341	-4.11791	-3.6911	-3.87403	-3.83067			-2.60643	-3.78104	3.22637
160	-2.7699	-2.64303		-2.92802	-3.27081				-3.24142	3.1744					3.09892								2.54689									2.54199	3.62375	4.32899	3.35825	3.01742			-4.34581	-4.27798	-3.93948	-4.06155	-4.05295			-2.72401	-3.93528	3.19428
162	-2.90755	-2.8071		-3.10946	-3.4506				-3.33245	3.15507					3.21101								2.70712										3.54367	4.25738	3.4501	3.14484			-4.29387	-4.40324	-4.17983	-4.24237	-4.27953			-2.83982	-4.05457	3.10197
164	-3.01942	-2.94665		-3.23866	-3.57465				-3.37223	3.08663					3.29652					2.55657			2.84925										3.4139	4.14279	3.51905	3.24915			-4.22941	-4.50499	-4.41047	-4.41864	-4.50798			-2.95451	-4.13434	2.96277
166	-3.12613	-3.07693	-2.56418	-3.32623	-3.65453				-3.36549	2.97027					3.35045				2.54723	2.63124	2.65767		2.97235							-2.5886			3.24526	4.0001	3.56948	3.33605			-4.16733	-4.59014	-4.62304	-4.58703	-4.72638			-3.06474	-4.16873	2.79178
168	-3.2409	-3.21048	-2.71706	-3.38098	-3.70162				-3.31906	2.81628					3.37368				2.60363	2.66448	2.85149		3.07014							-2.78257			3.05175	3.84415	3.60376	3.4053			-4.11532	-4.66197	-4.80043	-4.73386	-4.90929			-3.16065	-4.14673	2.61013
170	-3.36317	-3.34812	-2.83101	-3.40695	-3.71998				-3.24346	2.64124					3.37073				2.63469	2.66284	2.98098		3.13708							-2.96229			2.85232	3.68981	3.62161	3.45103			-4.06862	-4.71692	-4.91936	-4.83954	-5.02418			-3.22798	-4.06141
172	-3.48826	-3.48738	-2.90984	-3.41149	-3.71755				-3.15848						3.33999				2.63729	2.62553	3.03795		3.1718							-3.11967			2.65348	3.54363	3.62132	3.47007			-4.02691	-4.7578	-4.96981	-4.89323	-5.05462			-3.26501	-3.92785
174	-3.5978	-3.60972	-2.94855	-3.39539	-3.69402				-3.07681						3.27972				2.61013	2.54621	3.02559		3.1674							-3.23757				3.41139	3.60111	3.45534			-3.98647	-4.78194	-4.94827	-4.88386	-4.99818			-3.26641	-3.76673
176	-3.68749	-3.70536	-2.95284	-3.36574	-3.65685				-3.01127						3.18837				2.55563		2.96294		3.13026							-3.31073				3.29601	3.56169	3.41138			-3.94967	-4.79387	-4.86623	-4.81719	-4.87806			-3.23815	-3.61181
178	-3.76386	-3.77352	-2.93064	-3.33238	-3.61546				-2.97252						3.07459						2.87742		3.07022							-3.34566				3.20089	3.51041	3.34696			-3.92217	-4.79745	-4.74457	-4.70329	-4.72193			-3.18673	-3.48731
180	-3.8382	-3.82173	-2.89257	-3.3022	-3.57737				-2.96157						2.95699						2.79443		2.99584							-3.35016				3.12882	3.45338	3.2702			-3.9053	-4.78978	-4.5927	-4.55074	-4.54907			-3.115	-3.40318
182	-3.91636	-3.85934	-2.8462	-3.27985	-3.54804				-2.97116						2.85847						2.72834		2.91296							-3.33096				3.08461	3.39838	3.18605			-3.89757	-4.76629	-4.4231	-4.36715	-4.36942			-3.02656	-3.35821
184	-4.00033	-3.89629	-2.80184	-3.27163	-3.53369				-2.99595						2.79521						2.68987		2.83207							-3.29979				3.06667	3.34953	3.10212			-3.89796	-4.72478	-4.24776	-4.16692	-4.19374			-2.93078	-3.35166
186	-4.06994	-3.9257	-2.75966	-3.27425	-3.53069			-2.53117	-3.02622						2.77846						2.68489		2.75037	2.68847	2.55726					-3.25458				3.07786	3.31067	3.01793			-3.89391	-4.65647	-4.07059	-3.95993	-4.02381			-2.82816	-3.37224
188	-4.11367	-3.94465	-2.72446	-3.28882	-3.53981				-3.06383						2.80987						2.71486		2.66977	2.89149	2.74727					-3.19508				3.11751	3.2856	2.93643			-3.8743	-4.55711	-3.89651	-3.75693	-3.86465			-2.72217	-3.40643
190	-4.1259	-3.94629	-2.69796	-3.3131	-3.55855				-3.10897						2.88737						2.78049		2.59137	3.10047	2.93956					-3.12153				3.18881	3.27841	2.86177			-3.83839	-4.43315	-3.73213	-3.57117	-3.725			-2.61669	-3.44036	2.64673
192	-4.11243	-3.93197	-2.68408	-3.34922	-3.58809				-3.16519						3.00673						2.88472			3.31583	3.13685					-3.03593				3.29441	3.29536	2.8023			-3.79755	-4.30019	-3.5862	-3.41323	-3.61343				-3.46549	2.85951
194	-4.08517	-3.90794	-2.68595	-3.39854	-3.62976				-3.23536					-2.64829	3.16425						3.02428			3.505	3.33532	2.63677				-2.94237				3.4402	3.34698	2.76881			-3.76713	-4.17639	-3.47009	-3.29223	-3.53729				-3.47621	3.09541
196	-4.06447	-3.89028	-2.70973	-3.46671	-3.68871				-3.32335					-2.98502	3.35438				2.59952		3.19307			3.62601	3.52087	2.78856				-2.85424			2.66372	3.62807	3.44258	2.77849			-3.7639	-4.07778	-3.3922	-3.21634	-3.50187				-3.47812	3.34049
198	-4.06738	-3.89121	-2.75686	-3.55441	-3.76599				-3.4275					-3.33252	3.57252				2.8025	2.72018	3.37359		2.55632	3.64818	3.66535	2.90847				-2.78314			2.93328	3.86033	3.59176	2.84812			-3.80166	-4.0146	-3.36082	-3.19134	-3.50834				-3.47991	3.58314
200	-4.092	-3.90747	-2.82017	-3.65444	-3.85444			-2.53337	-3.53888					-3.66182	3.81529				3.05821	3.00876	3.53221		2.68975	3.57203	3.73117	2.94314				-2.72637			3.22642	4.13382	3.79719	2.98221			-3.87729	-3.98109	-3.36989	-3.21506	-3.54798				-3.48688	3.8179
202	-4.13156	-3.92869	-2.88645	-3.75395	-3.94323			-2.55042	-3.64408	2.67101				-3.95565	4.07747	2.59667			3.35743	3.32393	3.63984		2.87574	3.42932	3.70575	2.88742				-2.67971			3.53604	4.44275	4.05428	3.1756			-3.99048	-3.97209	-3.41237	-3.28508	-3.61364				-3.5057	4.03812
204	-4.17731	-3.94462	-2.94248	-3.84195	-4.02018			-2.55712	-3.72887	2.93312				-4.21474	4.35106	2.79136			3.6794	3.6383	3.69578		3.08502	3.2606	3.60396	2.78345				-2.63816			3.85347	4.77249	4.34642	3.40733			-4.13549	-3.98513	-3.48084	-3.39753	-3.69679				-3.5411	4.23809	2.62245
206	-4.22632	-3.94963	-2.97618	-3.90965	-4.07777			-2.54817	-3.784	3.20273				-4.44072	4.62609	2.99969			3.99767	3.92639	3.71595		3.27434	3.09652	3.45507	2.68053				-2.60182			4.16696	5.10316	4.64794	3.64114			-4.30946	-4.02156	-3.56883	-3.54811	-3.79025				-3.5911	4.41337	2.72922
208	-4.27548	-3.94305	-2.98098	-3.95578	-4.1147				-3.80772	3.47236				-4.63518	4.89209	3.21463			4.28707	4.17446	3.7329		3.4104	2.95701	3.29898	2.61216				-2.57294			4.4696	5.41375	4.93208	3.8379			-4.50571	-4.08117	-3.66911	-3.72757	-3.88581				-3.65404	4.5639	2.82812
210	-4.3303	-3.93026	-2.96157	-3.98721	-4.13661				-3.80714	3.73554				-4.80634	5.13935	3.43146			4.53377	4.38423	3.76978		3.49511	2.85929	3.17384	2.59358				-2.56103			4.74954	5.68534	5.1762	3.98328			-4.72592	-4.16964	-3.7814	-3.93026	-3.98061			-2.56207	-3.72975	4.68789	2.91222
212	-4.39115	-3.91582	-2.9246	-4.01323	-4.15257				-3.79338	3.98971	2.6149			-4.95286	5.36014	3.64901			4.73646	4.56747	3.83627		3.55022	2.81317	3.10527	2.62805				-2.57221		2.67282	4.99963	5.90583	5.37008	4.08196			-4.97117	-4.28834	-3.90129	-4.14904	-4.07174			-2.71113	-3.8167	4.78605	2.98377
214	-4.46468	-3.90783	-2.883	-4.04672	-4.17587				-3.78466	4.23458	2.74184			-5.08238	5.55286	3.86626			4.90615	4.7375	3.93247		3.61078	2.83389	3.10588	2.70644				-2.61482		2.85595	5.21493	6.07241	5.51577	4.16209			-5.24209	-4.43933	-4.02878	-4.37952	-4.16108			-2.89085	-3.91656	4.85394	3.03781
216	-4.54264	-3.90979	-2.84303	-4.09523	-4.21273				-3.79192	4.47607	2.88186			-5.19392	5.71897	4.08098			5.05181	4.89938	4.04509	2.64379	3.69275	2.92385	3.16344	2.79079				-2.68659		3.02733	5.39862	6.19128	5.62298	4.2413			-5.52779	-4.61588	-4.15816	-4.61259	-4.24707			-3.09886	-4.02949	4.89141	3.0718
218	-4.61148	-3.92132	-2.81004	-4.16207	-4.26711				-3.82029	4.7158	3.0392			-5.2902	5.86089	4.28359			5.17974	5.04992	4.16551	2.84156	3.80145	3.07994	3.26302	2.83534				-2.78102		3.18876	5.55739	6.27426	5.70141	4.32601			-5.81524	-4.80866	-4.28193	-4.83636	-4.32743			-3.32648	-4.15469	4.90084	3.08013
220	-4.65658	-3.93468	-2.78459	-4.24229	-4.33424				-3.86405	4.95256	3.21382			-5.37528	5.97809	4.46195	2.6753		5.28852	5.17645	4.28035	2.95554	3.92632	3.28036	3.38286	2.82041				-2.88178		3.33947	5.69954	6.33364	5.7563	4.40655			-6.0825	-5.00343	-4.39143	-5.03487	-4.3994			-3.55606	-4.28761	4.88826	3.06608
222	-4.68212	-3.94581	-2.76779	-4.32851	-4.40687				-3.91145	5.18188	3.39831			-5.44688	6.07039	4.60439	2.87309		5.37564	5.2671	4.37834	2.99103	4.05489	3.496	3.50402	2.76269				-2.97951		3.4834	5.83701	6.37987	5.79122	4.46876			-6.31154	-5.18711	-4.48018	-5.19528	-4.45891			-3.7665	-4.42015	4.87286	3.04506
224	-4.70626	-3.9545	-2.76187	-4.41535	-4.4808				-3.95054	5.39836	3.58011			-5.50629	6.1405	4.70616	3.06323		5.44013	5.31756	4.443	2.95926	4.17021	3.69687	3.59419	2.68561				-3.06981		3.62592	5.9818	6.42438	5.80944	4.49798			-6.48871	-5.35052	-4.54636	-5.31012	-4.50708			-3.93512	-4.54414	4.87311	3.03586
226	-4.754	-3.96843	-2.77203	-4.50344	-4.55638				-3.9709	5.59933	3.74274		-2.55191	-5.55288	6.19535	4.77452	3.22475		5.48707	5.33432	4.46465	2.87354	4.26471	3.86483	3.62759	2.60606				-3.1588		3.76714	6.14297	6.47585	5.82009	4.49081			-6.62111	-5.49125	-4.59315	-5.38337	-4.54762			-4.05373	-4.65493	4.90184	3.05473
228	-4.84356	-3.99553	-2.80119	-4.59752	-4.63874				-3.97315	5.78136	3.87574			-5.57601	6.24358	4.82097	3.33707		5.52094	5.32916	4.43305	2.74519	4.33556	3.99725	3.60106	2.53756				-3.25457		3.91066	6.32327	6.53785	5.83069	4.45635			-6.7256	-5.61375	-4.62932	-5.42597	-4.5878			-4.12695	-4.75439	4.964	3.11306
230	-4.97375	-4.03523	-2.8475	-4.69758	-4.72804				-3.96317	5.94538	3.97606			-5.56532	6.28982	4.85444	3.38791		5.54176	5.30959	4.33974	2.58542	4.38422	4.09362	3.53431					-3.35661		4.05753	6.51822	6.60962	5.8472	4.40601			-6.80802	-5.71771	-4.65712	-5.44604	-4.62933			-4.16451	-4.84265	5.06199	3.21744
232	-5.13709	-4.08533	-2.90718	-4.80443	-4.82714				-3.95677	6.09372	4.0492			-5.51692	6.33622	4.8735	3.38025		5.54374	5.27188	4.18883		4.40906	4.15517	3.45459					-3.45981		4.2072	6.72152	6.68567	5.86826	4.34872			-6.86859	-5.79968	-4.67575	-5.44799	-4.67101			-4.17381	-4.91921	5.18974	3.36501
234	-5.31815	-4.13944	-2.97373	-4.91572	-4.93483				-3.96791	6.22826	4.10439			-5.44576	6.37781	4.87086	3.33051		5.51822	5.20626	4.0015		4.4073	4.1769	3.37032					-3.55582		4.35722	6.91803	6.75692	5.88929	4.28941			-6.90578	-5.85516	-4.67976	-5.43091	-4.70742			-4.15565	-4.97724	5.33787	3.54765
236	-5.50263	-4.1952	-3.04274	-5.0305	-5.05164				-4.00898	6.34571	4.14815			-5.3826	6.40752	4.83311	3.25693		5.46098	5.10065	3.81163		4.37814	4.15642	3.28241					-3.642		4.50136	7.0914	6.81391	5.90297	4.23177			-6.92564	-5.88629	-4.66776	-5.39826	-4.73552			-4.11459	-5.01427	5.4922	3.75206
238	-5.66982	-4.2428	-3.10247	-5.13754	-5.16914				-4.0783	6.44801	4.19818			-5.33811	6.42357	4.75926	3.18531		5.37339	4.95059	3.65129		4.31869	4.08575	3.17878	2.55201				-3.71158		4.64554	7.23333	6.85142	5.90337	4.1736			-6.93232	-5.89316	-4.63548	-5.34871	-4.74945			-4.04836	-5.02389	5.64701	3.97101
240	-5.82013	-4.28387	-3.15031	-5.23223	-5.28397				-4.17459	6.52766	4.25671			-5.32535	6.41969	4.6506	3.12598		5.26595	4.7663	3.53703		4.23767	3.97059	3.06572	2.55893				-3.77027		4.78427	7.32827	6.86383	5.88676	4.12214			-6.93869	-5.88499	-4.58488	-5.28651	-4.74956			-3.96252	-5.00821	5.79393	4.19104
242	-5.94854	-4.31588	-3.18048	-5.30403	-5.38766				-4.29103	6.57834	4.32607			-5.33304	6.39461	4.51876	3.08282		5.14971	4.56818	3.47166		4.14577	3.82317	2.95463	2.54565				-3.81887		4.91313	7.36823	6.85089	5.85167	4.08054			-6.95141	-5.86693	-4.51838	-5.21519	-4.73682			-3.86084	-4.97208	5.92858	4.40585
244	-6.05395	-4.33699	-3.18686	-5.34251	-5.46901				-4.41428	6.59651	4.41125			-5.33941	6.35059	4.38325	3.04555		5.03296	4.37505	3.43879		4.0507	3.65703	2.85295					-3.85575		5.03184	7.35147	6.81324	5.7968	4.04561			-6.96881	-5.83881	-4.4337	-5.13526	-4.711			-3.74529	-4.91711	6.04784	4.6078
246	-6.12911	-4.34371	-3.16472	-5.33989	-5.51979				-4.53238	6.58218	4.51097			-5.32693	6.2872	4.26362	2.99114		4.91606	4.19834	3.41664		3.95737	3.48858	2.76687					-3.87951		5.13803	7.28115	6.75232	5.72079	4.01167			-6.98742	-5.8006	-4.33303	-5.04835	-4.67445	2.70752		-3.62166	-4.84867	6.14943	4.78482
248	-6.16477	-4.32888	-3.1078	-5.28978	-5.5304				-4.62978	6.53981	4.62653			-5.27654	6.20693	4.17199	2.89949		4.79391	4.03815	3.37934		3.85976	3.32386	2.68999					-3.88168		5.23524	7.16629	6.6699	5.61769	3.96399			-6.99627	-5.74583	-4.21532	-4.95211	-4.62567	2.89204		-3.49055	-4.76759	6.23315	4.92823
250	-6.15871	-4.28751	-3.01484	-5.19049	-5.49519	2.55314			-4.68959	6.47325	4.74902			-5.18693	6.10938	4.10884	2.76469		4.66029	3.88807	3.30766		3.75267	3.16614	2.61987					-3.85591		5.32506	7.01756	6.56687	5.48673	3.89365			-6.99136	-5.67115	-4.08263	-4.84594	-4.56494	3.07659		-3.3546	-4.67739	6.29546	5.02591
252	-6.10056	-4.20573	-2.87712	-5.03132	-5.40009	2.71152			-4.68214	6.39066	4.8679			-5.04831	5.99778	4.06759	2.59771		4.50872	3.73644	3.18672		3.61924	3.00233	2.54279					-3.78894		5.41534	6.85168	6.44871	5.32982	3.79015			-6.95726	-5.57	-3.93441	-4.7259	-4.49006	3.262		-3.21216	-4.57952	6.34059	5.07522
254	-5.99907	-4.08299	-2.69947	-4.81963	-5.24579	2.88723			-4.58731	6.29435	4.96656			-4.8654	5.87111	4.03419			4.33767	3.57531	3.01281		3.45882	2.83229						-3.68016		5.5064	6.68015	6.3204	5.15373	3.65652			-6.88572	-5.43941	-3.77268	-4.59211	-4.40074	3.44123		-3.06687	-4.47668	6.36803	5.06464
256	-5.85976	-3.91845		-4.56147	-5.03542	3.07193			-4.39196	6.1828	5.03161			-4.64349	5.7301	3.99662			4.15171	3.40187	2.79144		3.27276	2.6584						-3.53052		5.58999	6.50611	6.18409	4.96833	3.49941			-6.77347	-5.28098	-3.60106	-4.44682	-4.29934	3.6047		-2.92281	-4.37116	6.36994	4.98583
258	-5.68019	-3.71216		-4.26379	-4.77089	3.25694			-4.09492	6.06322	5.06391			-4.38209	5.58178	3.95392			3.95981	3.22237	2.53727		3.06648							-3.34069		5.66618	6.33635	6.04682	4.78251	3.32476			-6.61805	-5.09313	-3.41892	-4.28911	-4.18499	3.74669		-2.77989	-4.25987	6.34969	4.84163
260	-5.46236	-3.47352		-3.94642	-4.47047	3.42511			-3.7247	5.93226	5.05413			-4.09664	5.42797	3.89982			3.77402	3.04872			2.85639							-3.12067		5.72584	6.16869	5.90933	4.60628	3.14432			-6.43178	-4.88343	-3.23185	-4.12498	-4.06227	3.85979		-2.64132	-4.1442	6.30295	4.64517
262	-5.20855	-3.21277		-3.62771	-4.15321	3.56548			-3.32267	5.79103	5.00274			-3.8011	5.27199	3.83117			3.60244	2.88944			2.65316							-2.87607	2.64362	5.7654	6.00259	5.7727	4.44422	2.96485			-6.21753	-4.65378	-3.03906	-3.95567	-3.93093	3.94028			-4.02228	6.2311	4.41527
264	-4.93259	-2.95042		-3.33028	-3.84326	3.66477			-2.93346	5.63588	4.90456			-3.51477	5.1098	3.74238			3.44854	2.7488										-2.61763	2.87557	5.77418	5.83073	5.63298	4.29926	2.79554	-2.56594		-5.97472	-4.40696	-2.8424	-3.7824	-3.78969	3.98152			-3.89316	6.1282	4.16297
266	-4.64977	-2.69947		-3.0621	-3.55323	3.71742			-2.58432	5.46751	4.76541			-3.24638	4.94107	3.63276			3.31244	2.62484											3.07603	5.75111	5.6527	5.4891	4.17149	2.63741	-2.73604		-5.70536	-4.14515	-2.64082	-3.60328	-3.63604	3.98476			-3.75508	5.99608	3.90301
268	-4.37334			-2.82133	-3.28243	3.72439				5.28965	4.59758			-3.00385	4.76665	3.51025			3.19305												3.23574	5.69113	5.46626	5.34142	4.05873		-2.89683		-5.42072	-3.8752		-3.42177	-3.47155	3.94986			-3.60996	5.8346	3.63873
270	-4.10795			-2.59649	-3.02097	3.68848				5.10631	4.41524			-2.79263	4.5906	3.38524			3.08735												3.34673	5.59051	5.27311	5.18805	3.95701		-3.03382		-5.13163	-3.60303		-3.24122	-3.2988	3.87801			-3.46217	5.6491	3.3719
272	-3.84459				-2.74992	3.62064				4.92385	4.233			-2.61058	4.42017	3.2701			2.99618									-2.80839			3.40956	5.45162	5.07646	5.0326	3.86326		-3.15963		-4.85098	-3.33416		-3.06515	-3.1215	3.77985			-3.31506	5.45038	3.10793
274	-3.57122					3.5279				4.74755	4.05993				4.26216	3.17514			2.9184									-3.11283			3.42384	5.27652	4.88104	4.87522	3.77384		-3.26232		-4.57505	-3.06669		-2.8918	-2.9388	3.66042			-3.16864	5.24756	2.85059
276	-3.28478					3.41641				4.57736	3.89873				4.1182	3.09937			2.85333									-3.36971			3.39077	5.06488	4.68585	4.71506	3.68801		-3.34865		-4.29775	-2.79998		-2.72164	-2.75274	3.52821			-3.02226	5.04351	2.60648
278	-2.99544					3.28737				4.41084	3.74566				3.98568	3.03658			2.79888									-3.55165			3.31201	4.82349	4.48916	4.54958	3.60501		-3.41273		-4.00898	-2.53227		-2.55352	-2.56458	3.38683			-2.87233	4.83882
280	-2.71572					3.14731				4.24894	3.6009				3.86319	2.97989			2.75174									-3.67518			3.19877	4.56748	4.29412	4.3797	3.52604		-3.48148		-3.69987					3.24561			-2.71196	4.63668
282						2.99953				4.08961	3.46078				3.74801	2.9199			2.7096									-3.7164			3.05788	4.30501	4.09822	4.20398	3.4534		-3.54223		-3.37637					3.10338			-2.54311	4.42728
284						2.84878				3.93505	3.32466				3.64099	2.84974			2.67225									-3.69565			2.9003	4.04985	3.90657	4.02773	3.3916		-3.6124		-3.05136					2.96272				4.21217
286						2.69997				3.7886	3.1905				3.54391	2.76352			2.6384									-3.60954			2.73253	3.80692	3.7254	3.85839	3.34215		-3.68037		-2.73696					2.82029				3.99438
288						2.55159				3.6512	3.05501				3.45662	2.65597			2.6074									-3.47474			2.55485	3.57627	3.55874	3.70329	3.30565		-3.72821							2.67138				3.78022
290										3.52529	2.91787				3.37965				2.5759									-3.30557				3.36051	3.41282	3.56901	3.27677		-3.73522											3.57972
292										3.41208	2.78153				3.31358				2.5391									-3.13014				3.16449	3.29239	3.46051	3.24834		-3.70981											3.40232
294										3.31423	2.64973				3.25885													-2.97225				2.99595	3.20107	3.37892	3.214		-3.66714											3.25383
296										3.23211					3.21309													-2.81242				2.85879	3.13881	3.32262	3.1703		-3.60354											3.1349
298										3.16353					3.17197													-2.66268				2.76191	3.10383	3.28745	3.11671		-3.53172											3.04824
300										3.10642					3.12658																	2.70879	3.09122	3.2669	3.05211		-3.43556											2.99239
302										3.06016					3.07137																	2.70321	3.09638	3.2538	2.97644		-3.32943											2.96361
304										3.01842					2.99871																	2.74003	3.10802	3.23781	2.88999		-3.19925											2.95313
306										2.98486					2.90867																	2.81989	3.12353	3.21481	2.79182		-3.07879											2.95627
308										2.95535					2.79887																	2.93322	3.13497	3.17806	2.6806		-2.97088											2.96316
310										2.93209					2.67332																	3.07712	3.1434	3.12615	2.55395		-2.91255											2.97352
312										2.91369					2.53603													-2.5408				3.2413	3.14695	3.05753			-2.91532							2.64913				2.9837
314										2.90101																		-2.71279				3.41596	3.14739	2.9744			-2.97965							2.8333				2.99377
316										2.89643																		-2.92407			2.72461	3.59573	3.14814	2.88108			-3.11285							3.01984				3.00456
318										2.89918																		-3.13434			2.97224	3.76548	3.14803	2.78156			-3.27693							3.19536				3.01335
320										2.91635																		-3.33741			3.21626	3.92501	3.1532	2.68416			-3.46428							3.35964				3.0244
322										2.94721																		-3.5118			3.43772	4.06272	3.16329	2.59514			-3.63989							3.50258				3.03598
324										2.99138																		-3.63623			3.62202	4.17181	3.17621				-3.78209							3.61785	2.54417			3.04538
326										3.04777																		-3.73329			3.76307	4.25312	3.19278				-3.91193							3.70385	2.64202			3.0532
328										3.11026																		-3.77864			3.85344	4.30049	3.20584				-4.0135							3.75581	2.67813			3.05379
330										3.1737																		-3.76291			3.89385	4.31362	3.21221				-4.08165							3.7717	2.65514			3.04337
332										3.23611																		-3.68469			3.89025	4.2964	3.20974				-4.11222							3.75339	2.58369			3.01817
334										3.29275	2.54302																	-3.53776			3.84987	4.25382	3.19634				-4.08599							3.70241				2.97568
336										3.34062	2.68057																	-3.34638			3.78109	4.18741	3.17076				-4.01454							3.62144				2.91495
338										3.37569	2.80318																	-3.13283			3.68938	4.10223	3.13297				-3.9042							3.51557				2.83944
340										3.39297	2.90233																	-2.89763			3.57443	3.99718	3.08229				-3.74231							3.38443				2.7504
342										3.38929	2.97215																	-2.66625			3.43841	3.87327	3.02076				-3.54692							3.23393				2.65211
344										3.3667	3.00966																				3.27946	3.73124	2.95083				-3.31336							3.06349				2.54581
346										3.32816	3.0147																				3.09916	3.57424	2.8767				-3.04129							2.87606
348										3.27579	2.98432																				2.90028	3.40433	2.80067				-2.74272							2.67483
350										3.21101	2.91707																				2.69018	3.22845	2.72531
352										3.13793	2.81823																					3.05331	2.65392
354										3.05383	2.6943																					2.88252	2.58716
356										2.9589	2.55545																					2.71833
358				-2.62098	-2.67378					2.85793																						2.56858
360				-2.77432	-2.82056					2.7511																																-2.53278	-2.62947
362				-2.90812	-2.94918					2.64274																													-2.60724			-2.74005	-2.85217
364				-3.02055	-3.05829					2.53874																													-2.80023		-2.60056	-2.9372	-3.05663				-2.58883
366	-2.62705			-3.12055	-3.15502				-2.65075																									2.55892					-3.03468	-2.56077	-2.72104	-3.13026	-3.24929				-2.73679
368	-2.87204			-3.20619	-3.23764				-2.7816						2.53994																			2.63424					-3.29959	-2.75733	-2.83452	-3.31473	-3.42423				-2.87964
370	-3.11968			-3.28415	-3.3113				-2.88921						2.5615																			2.71491					-3.57913	-2.97036	-2.94421	-3.48852	-3.58176				-3.01572
372	-3.34652			-3.35509	-3.37679				-2.97215						2.59044																			2.80021					-3.83212	-3.17813	-3.04055	-3.63733	-3.70946				-3.13277
374	-3.53549			-3.42277	-3.4381				-3.03618						2.62918																		2.59555	2.88883					-4.02279	-3.36061	-3.11718	-3.75269	-3.80213				-3.22315
376	-3.67511	-2.63865		-3.4877	-3.49557				-3.09079						2.68082																		2.67399	2.98063					-4.13043	-3.50056	-3.16975	-3.82965	-3.858				-3.28288
378	-3.76966	-2.74113		-3.55099	-3.55249				-3.14694						2.74895																		2.75672	3.07427					-4.15508	-3.59208	-3.19896	-3.87002	-3.88098				-3.3134
380	-3.83131	-2.8292	-2.53828	-3.60994	-3.60694				-3.20797						2.83747																		2.84099	3.17051					-4.10667	-3.63556	-3.20866	-3.87755	-3.87773				-3.31833
382	-3.88248	-2.90178	-2.59632	-3.6665	-3.66191				-3.27333						2.94792																		2.92206	3.26811					-4.00711	-3.64058	-3.2066	-3.8625	-3.85854				-3.30919
384	-3.93855	-2.96134	-2.64675	-3.72484	-3.72195				-3.34316						3.07869				2.54536														2.9924	3.36385	2.56462				-3.87624	-3.61679	-3.19916	-3.83252	-3.83153				-3.29454
386	-3.99437	-3.00268	-2.68605	-3.78336	-3.7846				-3.41062						3.22656				2.59951	2.57577													3.05362	3.45927	2.62757				-3.73325	-3.57509	-3.19194	-3.79649	-3.80373				-3.27974
388	-4.03472	-3.02307	-2.71161	-3.84007	-3.84833				-3.47037						3.38639				2.66117	2.65667										-2.53592			3.10632	3.55365	2.69664				-3.59247	-3.52564	-3.18855	-3.76022	-3.77753				-3.26731
390	-4.04498	-3.02041	-2.72211	-3.89352	-3.91089				-3.51719	2.6206					3.54761				2.72547	2.73643										-2.53761			3.15048	3.64668	2.76867				-3.46835	-3.47807	-3.19198	-3.72957	-3.75608				-3.26173
392	-4.0163	-2.99137	-2.71194	-3.93872	-3.96649				-3.54098	2.73131					3.69926				2.78525	2.80379													3.19102	3.73875	2.83873				-3.36211	-3.43209	-3.19568	-3.69979	-3.732				-3.25858
394	-3.95397	-2.94026	-2.68202	-3.97421	-4.01159				-3.53571	2.83616					3.83071				2.83372	2.85202													3.22676	3.82542	2.90096				-3.27563	-3.38904	-3.19747	-3.67045	-3.70343				-3.25866
396	-3.86925	-2.87175	-2.63391	-4.00114	-4.04547				-3.50084	2.92393					3.92983				2.86469	2.87542													3.25389	3.90148	2.95094				-3.20556	-3.34628	-3.19171	-3.63804	-3.6661				-3.25901
398	-3.76598	-2.79011	-2.56824	-4.01587	-4.0632				-3.44211	2.98423					3.9898				2.87313	2.86896													3.2693	3.96178	2.98579				-3.14639	-3.29988	-3.17339	-3.5995	-3.61701				-3.25649
400	-3.64869	-2.69784		-4.01432	-4.06017				-3.36917	3.01111					4.00667				2.85601	2.82803													3.26999	4.00197	3.00476				-3.0982	-3.24893	-3.14032	-3.55359	-3.55736				-3.24849
402	-3.52232	-2.59797		-3.99237	-4.0323				-3.2945	3.01055					3.98283				2.81358	2.749													3.25656	4.01854	3.01046				-3.06299	-3.19634	-3.09423	-3.50213	-3.49062				-3.23475
404	-3.4007			-3.95176	-3.98456				-3.23198	2.99125					3.92457				2.74961	2.6362													3.22929	4.00952	3.00559				-3.04532	-3.1467	-3.03953	-3.44903	-3.4223				-3.21794
406	-3.29485			-3.89393	-3.92265				-3.19042	2.96534					3.84485				2.67095														3.19306	3.97587	2.99414				-3.04845	-3.10699	-2.98413	-3.40215	-3.36194				-3.20677
408	-3.21071			-3.82418	-3.85514				-3.17255	2.9396					3.75457				2.58498														3.14874	3.92017	2.98005				-3.07312	-3.08079	-2.93412	-3.36585	-3.31548				-3.20874
410	-3.13908			-3.74277	-3.78538				-3.17244	2.92182					3.66495																		3.10241	3.84864	2.9668				-3.11407	-3.06894	-2.89322	-3.34293	-3.28772				-3.22998
412	-3.06396			-3.64981	-3.71322				-3.18248	2.91132					3.58146																		3.05646	3.7672	2.95965				-3.16398	-3.07108	-2.86526	-3.33621	-3.28111				-3.27695
414	-2.97043			-3.54736	-3.63865				-3.19227	2.90677					3.50649																		3.01423	3.68411	2.9638				-3.21217	-3.08528	-2.85253	-3.34567	-3.29714				-3.35032
416	-2.85769			-3.44203	-3.56374				-3.19186	2.90705					3.43848																		2.97932	3.6046	2.98277				-3.25085	-3.11007	-2.85695	-3.37084	-3.33497				-3.44677
418	-2.7391			-3.34207	-3.49271				-3.17909	2.90381					3.37012																		2.94906	3.5293	3.01893				-3.27992	-3.1471	-2.88006	-3.41093	-3.39527				-3.562
420	-2.63291			-3.25428	-3.43061				-3.15808	2.89602					3.29839																		2.92555	3.45926	3.07082	2.57945			-3.29681	-3.18945	-2.916	-3.45636	-3.46757				-3.67898
422	-2.5609			-3.19291	-3.38879				-3.14034	2.87504					3.2189																		2.90222	3.39119	3.1335	2.67839			-3.30739	-3.23559	-2.96258	-3.50661	-3.55043				-3.7853
424	-2.53273			-3.16594	-3.37474				-3.13671	2.8405					3.13308																		2.87623	3.32369	3.19842	2.78783			-3.30801	-3.27551	-3.01184	-3.5537	-3.63379				-3.86242
426	-2.55251			-3.17922	-3.39463				-3.15317	2.79169					3.04126																		2.84014	3.25396	3.25751	2.90613			-3.30243	-3.30723	-3.06327	-3.59904	-3.71715				-3.90431
428	-2.61003			-3.22868	-3.44246				-3.18764	2.72937					2.94534																		2.79215	3.18315	3.30223	3.02362			-3.28502	-3.32619	-3.11224	-3.63954	-3.79453				-3.90552
430	-2.69794			-3.30906	-3.51462				-3.24033	2.65107					2.84297																		2.72741	3.11103	3.32928	3.14065			-3.26136	-3.33661	-3.16067	-3.67764	-3.86535				-3.87582
432	-2.79371			-3.40748	-3.59762				-3.30551	2.56239					2.73887																		2.65095	3.0418	3.33917	3.25453			-3.23318	-3.34083	-3.20682	-3.71143	-3.92543				-3.81815
434	-2.87014			-3.51073	-3.67991				-3.38567						2.63371																		2.55994	2.97616	3.33472	3.36889			-3.21226	-3.34802	-3.25588	-3.74592	-3.97808				-3.74995
436	-2.88986			-3.59989	-3.74442				-3.47507						2.53742																			2.91979	3.32131	3.47985			-3.19654	-3.35465	-3.30281	-3.77339	-4.01479				-3.67427
438	-2.85149			-3.67541	-3.7949			-2.70094	-3.58472										2.53148															2.87287	3.30503	3.59449			-3.19879	-3.36842	-3.35094	-3.79641	-4.0394				-3.60834
440	-2.78074			-3.74379	-3.84033			-2.87979	-3.7183										2.571															2.83966	3.29136	3.70846			-3.21918	-3.38724	-3.39537	-3.80999	-4.04758				-3.55589
442	-2.71945			-3.81627	-3.89294			-3.04211	-3.87382										2.62453															2.82246	3.28514	3.81695			-3.25945	-3.41108	-3.43363	-3.81445	-4.04264				-3.52058
444	-2.69968			-3.90493	-3.96569			-3.17984	-4.04413										2.69102				2.52934				2.74204							2.82144	3.28843	3.91852			-3.31851	-3.44039	-3.46832	-3.81486	-4.03243				-3.50589
446	-2.73573		-2.59855	-4.01777	-4.06504			-3.28528	-4.21496										2.7647				2.66943				2.91794							2.83497	3.30083	4.01373			-3.39365	-3.47108	-3.50012	-3.81726	-4.0245				-3.51496
448	-2.82365	-2.59234	-2.72381	-4.14974	-4.1866			-3.35268	-4.36948				-2.53798						2.83834				2.81224				3.04337							2.86023	3.32044	4.09985			-3.47862	-3.49795	-3.52931	-3.82518	-4.02266				-3.54786
450	-2.94995	-2.71579	-2.84128	-4.29175	-4.31975		-2.53591	-3.37913	-4.49317				-2.72907						2.90728				2.95219				3.13837							2.89786	3.34713	4.17504			-3.56797	-3.51703	-3.55472	-3.83925	-4.02928				-3.59727
452	-3.10242	-2.8635	-2.94665	-4.43676	-4.45774		-2.57126	-3.36874	-4.58231				-2.88751						2.97087	2.55383			3.09054				3.21065			-2.67334				2.94844	3.38246	4.2459			-3.67502	-3.53776	-3.58383	-3.86775	-4.05223				-3.65784
454	-3.26889	-3.02886	-3.03149	-4.57441	-4.59035		-2.56904	-3.32531	-4.6375				-3.00715		2.55657				3.03292	2.64775			3.22392				3.2609			-2.83163				3.01623	3.42913	4.31302			-3.81267	-3.56804	-3.6203	-3.91228	-4.09502				-3.71908
456	-3.4457	-3.2054	-3.09343	-4.69809	-4.71165		-2.53865	-3.25695	-4.66687				-3.09303		2.65285				3.09749	2.74017			3.35052				3.28688			-3.0011				3.10305	3.48941	4.37944			-3.99607	-3.61661	-3.67081	-3.97662	-4.16164				-3.77934
458	-3.63217	-3.38436	-3.12843	-4.80354	-4.81848			-3.17255	-4.68534				-3.15368		2.76076				3.16845	2.8287			3.46629				3.29215			-3.18034				3.2109	3.56329	4.44379			-4.2238	-3.68315	-3.73497	-4.05602	-4.24586				-3.83533	2.54082
460	-3.82451	-3.54699	-3.13102	-4.88267	-4.9027			-3.07309	-4.69952				-3.19442		2.88131				3.24828	2.91242			3.56206				3.26344			-3.35683				3.33982	3.64835	4.49805			-4.47568	-3.76004	-3.80486	-4.13883	-4.33691				-3.8836	2.66464
462	-4.02187	-3.68121	-3.10445	-4.93824	-4.96603			-2.96443	-4.71828				-3.22634		3.01256				3.33623	2.99175			3.63453	2.57132			3.20454			-3.52147				3.48495	3.7387	4.53841			-4.72605	-3.8404	-3.87583	-4.21768	-4.4254				-3.92513	2.7913
464	-4.20325	-3.76596	-3.04549	-4.96171	-4.99884			-2.84485	-4.74051				-3.25212		3.15394				3.42836	3.06443			3.67291	2.62867			3.10252			-3.65402				3.64126	3.82658	4.55342			-4.93426	-3.90862	-3.93319	-4.27442	-4.4927				-3.95022	2.91465
466	-4.33691	-3.78444	-2.9535	-4.94831	-4.99382			-2.7168	-4.76186				-3.27265		3.30025				3.51936	3.12634			3.67132	2.66152			2.95321			-3.73318				3.79981	3.90302	4.53857			-5.0676	-3.94944	-3.96727	-4.29682	-4.52558				-3.95043	3.02991
468	-4.39252	-3.72641	-2.82931	-4.89125	-4.94337			-2.5829	-4.77082				-3.28123		3.44439				3.60419	3.17406			3.62753	2.66405			2.75777			-3.75044			2.61494	3.95136	3.96069	4.49313			-5.10626	-3.9487	-3.96814	-4.27474	-4.51226				-3.91718	3.1334
470	-4.36403	-3.5989	-2.6794	-4.78875	-4.84617				-4.75487				-3.26678		3.57872				3.67819	3.20536			3.546	2.63751						-3.70631			2.76287	4.08607	3.99412	4.42187			-5.05237	-3.89889	-3.93239	-4.20703	-4.44929				-3.84416	3.22218
472	-4.27729	-3.42019		-4.64321	-4.70516				-4.69831	2.65612			-3.21746		3.69655				3.73907	3.21861			3.43514	2.58925						-3.61188			2.9072	4.1952	4.0005	4.32941			-4.92478	-3.80017	-3.85951	-4.09972	-4.34078				-3.73406	3.29428
474	-4.17504	-3.21595		-4.4651	-4.53093				-4.58568	2.79362			-3.11135		3.79717				3.78525	3.21146			3.3051							-3.47994			3.04551	4.27499	3.97982	4.22004			-4.74488	-3.65797	-3.75205	-3.95933	-4.19241				-3.58941	3.3527
476	-4.10623	-3.01487		-4.272	-4.34277				-4.41451	2.90581			-2.94332		3.87979				3.82088	3.18837			3.17041							-3.33034			3.16847	4.32346	3.93859	4.10229			-4.54366	-3.48857	-3.62255	-3.802	-4.02227				-3.4242	3.39237
478	-4.09608	-2.83758		-4.08203	-4.15793				-4.1859	2.99359			-2.71956		3.95174				3.85063	3.15674			3.04621							-3.17806		2.53405	3.27496	4.34793	3.88587	3.98337			-4.34241	-3.30819	-3.48124	-3.63973	-3.84443				-3.24764	3.41657
480	-4.15316	-2.69901		-3.90851	-3.99122				-3.91982	3.05878				-2.54865	4.02026				3.88297	3.12984			2.94253							-3.03685		2.65189	3.36165	4.35726	3.83336	3.87403			-4.15946	-3.13334	-3.34092	-3.48431	-3.67527				-3.07064	3.42255
482	-4.25224	-2.60019		-3.75678	-3.84619				-3.64554	3.10638				-2.76413	4.09183				3.92484	3.11886			2.86869							-2.9163		2.73545	3.42976	4.36409	3.7921	3.78419			-4.00446	-2.97619	-3.21125	-3.34627	-3.52645				-2.90456	3.41611
484	-4.35373	-2.53753		-3.6289	-3.72496				-3.39943	3.13951				-2.93573	4.17014				3.98282	3.12841			2.82821							-2.81852		2.78021	3.47912	4.37866	3.77116	3.72361			-3.87956	-2.84328	-3.09837	-3.23097	-3.40391				-2.76067	3.39915
486	-4.42545			-3.52473	-3.62676				-3.20177	3.16115				-3.06095	4.2561				4.05936	3.15835			2.82258							-2.74236		2.78835	3.51383	4.40878	3.7766	3.69806			-3.78337	-2.7354	-3.00383	-3.1403	-3.30694				-2.64695	3.37973
488	-4.46306			-3.44852	-3.55449				-3.06538	3.17178				-3.13547	4.34711				4.1535	3.20286			2.84918							-2.68473		2.76513	3.53525	4.45764	3.81109	3.71102			-3.71202	-2.65041	-2.92676	-3.07161	-3.2308				-2.56733	3.36387
490	-4.48247			-3.40609	-3.51386				-2.99483	3.16912				-3.15796	4.43946				4.26102	3.2546			2.90467							-2.64435		2.71181	3.54275	4.52417	3.87279	3.7612			-3.66098	-2.5872	-2.86719	-3.02216	-3.17143					3.35407
492	-4.49248	-2.55721		-3.39609	-3.50455				-2.98696	3.14989				-3.13001	4.52573				4.37558	3.30646			2.98291							-2.61787		2.62734	3.53322	4.60324	3.95691	3.84195			-3.62483	-2.54372	-2.82525	-2.98844	-3.12487					3.3482
494	-4.48982	-2.61611		-3.41594	-3.52405				-3.03038	3.11415				-3.06103	4.59935				4.48917	3.35365			3.07787							-2.60437			3.50678	4.68866	4.05441	3.94621			-3.59991		-2.80404	-2.97143	-3.09265					3.34196
496	-4.46051	-2.68633		-3.45901	-3.56676				-3.10934	3.06781				-2.96746	4.65803				4.59606	3.39246			3.17785							-2.59858			3.46429	4.77436	4.15756	4.06085			-3.57704		-2.8013	-2.96658	-3.07081					3.32904
498	-4.40154	-2.76694		-3.52462	-3.6318				-3.20844	3.01117				-2.86535	4.69676				4.69078	3.42397			3.27904							-2.60153			3.40266	4.85395	4.2583	4.1781			-3.55969	-2.54023	-2.81984	-2.97747	-3.062					3.30195
500	-4.32058	-2.86151		-3.61581	-3.72151				-3.31612	2.9497				-2.76457	4.71438				4.76845	3.44855			3.37565							-2.61596			3.32575	4.92292	4.3509	4.29078			-3.55307	-2.58866	-2.85817	-3.00371	-3.06614					3.25933
[truncated: 17 more columns]

## Sheet: Group B minus A (Cohen's d)
Time (ms)	'CB2'	'O2'	'PO4'	'PO6'	'PO8'	'P2'	'P4'	'P6'	'P8'	'CP2'	'CP4'	'CP6'	'TP8'	'M2'	'C2'	'C4'	'C6'	'T8'	'FC2'	'FC4'	'FC6'	'FT8'	'F2'	'F4'	'F6'	'F8'	'AF4'	'FP2'		'OZ'	'POZ'	'PZ'	'CPZ'	'CZ'	'FCZ'	'FZ'	'FPZ'		'CB1'	'O1'	'PO3'	'PO5'	'PO7'	'P1'	'P3'	'P5'	'P7'	'CP1'	'CP3'
-100																								-0.48012	-0.453709		-0.514636	-0.428279																		0.436462
-98																							-0.413609	-0.502152	-0.464172		-0.546526	-0.456077													0.438493	0.411437				0.432567
-96																							-0.428475	-0.491378	-0.464257		-0.562869	-0.460113													0.470082	0.442365				0.418848
-94						0.41456																	-0.441207	-0.472072	-0.446943	-0.415639	-0.554663	-0.43924													0.493783	0.463381
-92						0.415837																	-0.450276	-0.456689		-0.426268	-0.517848										-0.418611				0.507172	0.470335
-90																							-0.452969	-0.448516		-0.438525	-0.457086										-0.411647				0.508004	0.460968
-88																							-0.448511	-0.4465		-0.448959															0.498393	0.43883
-86																							-0.435876	-0.444407		-0.451845															0.4802
-84																							-0.415353	-0.424907		-0.440228															0.457031
-82																										-0.41032															0.430443
-80
-78
-76																		-0.416526
-74																		-0.416176
-72
-70
-68
-66
-64
-62
-60
-58						-0.421677
-56						-0.435342
-54						-0.438582
-52						-0.43391												0.424139
-50						-0.423484												0.422447
-48																										0.415764		0.461705
-46																										0.486784		0.500179
-44																										0.532258		0.496644
-42																										0.54989	0.420345	0.453362
-40																										0.537401	0.441692
-38																										0.501665	0.448148														-0.446759
-36																										0.452788	0.436585														-0.480523
-34																																									-0.50884	-0.428646
-32																																									-0.529202	-0.439815
-30																																									-0.539122	-0.440932					-0.410711
-28																																									-0.535493	-0.430575					-0.420721
-26																									0.413749																-0.514492						-0.411987
-24																				0.432726					0.434374																-0.477987
-22																				0.435088					0.468296																-0.426418
-20																				0.419167					0.515129
-18																									0.566015
-16																									0.601934
-14																									0.604693
-12																									0.564688
-10																									0.492806
-8
-6
-4
-2
0
2
4
6
8
10
12
14																																0.41747
16																																0.443377
18																												-0.412602				0.464274
20																												-0.46814			0.41829	0.47885
22			0.422086			0.41232																				-0.415126		-0.506885			0.427844	0.487571					-0.417865
24			0.429259			0.415405																				-0.421416		-0.521626			0.430717	0.490298					-0.425742
26			0.425857			0.411572																				-0.417905		-0.50647			0.426177	0.487114					-0.419988
28			0.412378																									-0.466727			0.414917	0.478874
30																																0.465506
32																																0.448153
34																																0.425873
36
38
40
42
44
46
48
50
52
54
56
58
60
62
64
66
68
70
72
74
76
78
80
82
84
86
88
90
92
94
96
98
100
102
104
106
108
110
112		0.446682	0.414837																																		-0.451383
114		0.51316	0.470608	0.480352	0.480974																																-0.496668
116		0.572207	0.521784	0.547408	0.547108																							-0.451414		0.432721							-0.537564
118	0.455443	0.616389	0.563257	0.598021	0.599337			0.425139	0.410531																			-0.48731		0.465772							-0.566124
120	0.483749	0.640908	0.591274	0.627957	0.632615			0.458376	0.426775																			-0.510467		0.492224							-0.580548
122	0.492894	0.644011	0.603506	0.636208	0.644712			0.481725	0.428878																			-0.521188		0.510767							-0.581857
124	0.483063	0.625688	0.598436	0.623383	0.634949		0.418231	0.492138	0.416549																			-0.517897		0.519723							-0.566313
126	0.455609	0.588153	0.576687	0.592191	0.605414		0.417866	0.489385																				-0.503915		0.517584							-0.536512
128	0.412729	0.534838	0.540669	0.546269	0.559468			0.474658																				-0.485798		0.503698							-0.500688
130		0.468856	0.492903	0.488695	0.50052			0.449608																				-0.459241		0.476783							-0.460745
132			0.437544	0.423296	0.432658			0.416752																				-0.426581		0.437672							-0.422405
134
136																																0.412302
138																																0.431069
140																																0.448544
142																																0.46352
144																																0.475864	0.420499	0.432474
146																																0.484611	0.457755	0.503063
148										0.42509																						0.489654	0.492168	0.564148					-0.456965									0.418963
150										0.445574																						0.490597	0.523146	0.614331					-0.557806	-0.456022		-0.464957	-0.449418				-0.437993	0.453798
152										0.464925																						0.486956	0.549734	0.653026	0.433485				-0.631384	-0.529788	-0.455015	-0.515559	-0.501435				-0.495307	0.482476
154									-0.432816	0.483113					0.432915																	0.478258	0.571146	0.680949	0.470875				-0.677124	-0.588578	-0.50864	-0.558514	-0.545646				-0.542949	0.50453
156					-0.443251				-0.472071	0.498768					0.457828																	0.463369	0.585389	0.698122	0.501113	0.434168			-0.700089	-0.633575	-0.555654	-0.595306	-0.584622				-0.581737	0.518502
158	-0.421527			-0.436947	-0.491925				-0.503076	0.509993					0.481251																	0.441503	0.59132	0.705134	0.525524	0.464618			-0.707839	-0.668013	-0.598775	-0.628451	-0.621417			-0.422819	-0.613366	0.523386
160	-0.449337	-0.428756		-0.474988	-0.530595				-0.525828	0.514956					0.502711								0.41316									0.412365	0.58785	0.702255	0.54478	0.48949			-0.704983	-0.69398	-0.639068	-0.65887	-0.657475			-0.441893	-0.638387	0.518181
162	-0.471667	-0.455372		-0.504421	-0.559761				-0.540595	0.51182					0.520895								0.439153										0.574859	0.690638	0.55968	0.51016			-0.696558	-0.7143	-0.678058	-0.688203	-0.694231			-0.46068	-0.657738	0.503206
164	-0.489815	-0.47801		-0.52538	-0.579885				-0.547048	0.500718					0.534766					0.41473			0.462209										0.553808	0.672049	0.570865	0.527082			-0.686101	-0.730806	-0.715473	-0.716798	-0.731291			-0.479285	-0.670679	0.480625
166	-0.507125	-0.499144	-0.415965	-0.539586	-0.592843				-0.545955	0.481841					0.543515				0.413215	0.426843	0.431131		0.482179							-0.419926			0.526451	0.648902	0.579046	0.541179			-0.67603	-0.744619	-0.749956	-0.744115	-0.76672			-0.497166	-0.676257	0.452887
168	-0.525743	-0.520809	-0.440765	-0.548467	-0.600482				-0.538423	0.456861					0.547283				0.422365	0.432236	0.462573		0.498042							-0.451392			0.495059	0.623603	0.584607	0.552413			-0.667593	-0.756271	-0.778733	-0.767933	-0.796392			-0.512725	-0.672688	0.423419
170	-0.545578	-0.543137	-0.45925	-0.55268	-0.60346				-0.526159	0.428466					0.546805				0.427403	0.43197	0.483579		0.508902							-0.480547			0.462707	0.598566	0.587503	0.559831			-0.660017	-0.765185	-0.798026	-0.785077	-0.81503			-0.523648	-0.658848
172	-0.56587	-0.565728	-0.472038	-0.553417	-0.603066				-0.512373						0.541818				0.427825	0.425917	0.492821		0.514534							-0.506077			0.430451	0.574853	0.587456	0.56292			-0.653251	-0.771817	-0.80621	-0.793787	-0.819968			-0.529655	-0.637181
174	-0.58364	-0.585574	-0.478318	-0.550805	-0.599249				-0.499124						0.532041				0.423419	0.41305	0.490816		0.51382							-0.525203				0.553401	0.584177	0.56053			-0.646691	-0.775733	-0.802715	-0.792267	-0.810812			-0.529882	-0.611044
176	-0.59819	-0.601089	-0.479014	-0.545995	-0.593219				-0.488492						0.517222				0.414578		0.480652		0.507795							-0.537071				0.534683	0.577782	0.553399			-0.640721	-0.777668	-0.789407	-0.781451	-0.791326			-0.525297	-0.585913
178	-0.610579	-0.612146	-0.475413	-0.540583	-0.586505				-0.482206						0.498764						0.466779		0.498055							-0.542738				0.519253	0.569464	0.542949			-0.63626	-0.778249	-0.769671	-0.762974	-0.765998			-0.516956	-0.565716
180	-0.622638	-0.619966	-0.469237	-0.535688	-0.580326				-0.48043						0.479687						0.453316		0.485989							-0.543468				0.507562	0.560212	0.530496			-0.633523	-0.777005	-0.745034	-0.738228	-0.737957			-0.50532	-0.552069
182	-0.635317	-0.626068	-0.461715	-0.532062	-0.575568				-0.481986						0.463705						0.442595		0.472545							-0.540353				0.50039	0.55129	0.516846			-0.632269	-0.773194	-0.717522	-0.708445	-0.708814			-0.490973	-0.544774
184	-0.648939	-0.632062	-0.454518	-0.530728	-0.57324				-0.486007						0.453443						0.436355		0.459422							-0.535297				0.49748	0.543366	0.50323			-0.632333	-0.766461	-0.689078	-0.675964	-0.680314			-0.475435	-0.543711
186	-0.660231	-0.636833	-0.447676	-0.531153	-0.572754			-0.41061	-0.490918						0.450726						0.435547		0.446169	0.436127	0.414842					-0.527963				0.499295	0.537062	0.489573			-0.631676	-0.755379	-0.660337	-0.642385	-0.652748			-0.458788	-0.54705
188	-0.667325	-0.639907	-0.441966	-0.533517	-0.574233				-0.497019						0.455821						0.440408		0.433094	0.469062	0.445666					-0.51831				0.505727	0.532995	0.476352			-0.628494	-0.739261	-0.632097	-0.609455	-0.626929			-0.441594	-0.552596
190	-0.669309	-0.640173	-0.437667	-0.537456	-0.577273				-0.504342						0.468393						0.451055		0.420376	0.502963	0.47686					-0.506379				0.517293	0.531828	0.46424			-0.622669	-0.719152	-0.605431	-0.57932	-0.604275			-0.424483	-0.5581	0.429356
192	-0.667124	-0.63785	-0.435415	-0.543315	-0.582065				-0.513462						0.487756						0.467963			0.537899	0.508864					-0.492493				0.534424	0.534578	0.454593			-0.616044	-0.697583	-0.581758	-0.553699	-0.586176				-0.562177	0.463874
194	-0.662702	-0.633952	-0.435719	-0.551316	-0.588825				-0.524845					-0.429609	0.513309						0.490603			0.568586	0.54106	0.427741				-0.477315				0.558074	0.542952	0.44916			-0.611109	-0.6775	-0.562923	-0.53407	-0.573824				-0.563916	0.502142
196	-0.659344	-0.631087	-0.439576	-0.562375	-0.598388				-0.539119					-0.484234	0.544152				0.421698		0.517984			0.588216	0.571161	0.452364				-0.463019			0.432112	0.588551	0.55846	0.450731			-0.610585	-0.661503	-0.550288	-0.521759	-0.568078				-0.564226	0.541899
198	-0.659816	-0.631238	-0.447222	-0.576601	-0.610924				-0.556014					-0.540606	0.579539				0.454626	0.441271	0.547269		0.41469	0.591813	0.594598	0.471816				-0.451485			0.475841	0.626228	0.58266	0.462026			-0.616711	-0.651254	-0.545197	-0.517704	-0.569128				-0.564516	0.581262
200	-0.66381	-0.633875	-0.457492	-0.592828	-0.625273			-0.410967	-0.574082					-0.594026	0.618922				0.496107	0.488085	0.573		0.436335	0.57946	0.605276	0.47744				-0.442276			0.523394	0.670594	0.615986	0.483778			-0.628979	-0.645818	-0.546668	-0.521552	-0.575558				-0.565647	0.619345
202	-0.670228	-0.637318	-0.468244	-0.608971	-0.639676			-0.413733	-0.591148	0.433295				-0.641691	0.661453	0.421235			0.544647	0.539213	0.59046		0.466507	0.556309	0.601152	0.468401				-0.434706			0.573621	0.720709	0.657691	0.51515			-0.647341	-0.644358	-0.55356	-0.53291	-0.58621				-0.5687	0.65507
204	-0.677649	-0.639902	-0.477333	-0.623247	-0.652159			-0.41482	-0.604903	0.475815				-0.683721	0.705835	0.452818			0.596877	0.59021	0.599535		0.500456	0.528939	0.58464	0.451535				-0.427966			0.625115	0.7742	0.705082	0.552742			-0.670865	-0.646473	-0.564667	-0.551152	-0.599699				-0.574442	0.687509	0.425418
206	-0.6856	-0.640715	-0.4828	-0.634229	-0.661502			-0.413368	-0.613846	0.519551				-0.72038	0.750451	0.486614			0.648508	0.636945	0.602807		0.531168	0.502322	0.560486	0.434839				-0.422071			0.67597	0.827842	0.753995	0.590671			-0.699087	-0.652383	-0.578941	-0.575579	-0.61486				-0.582553	0.715943	0.442738
208	-0.693574	-0.639647	-0.483579	-0.641712	-0.667492				-0.617694	0.563291				-0.751925	0.793602	0.521482			0.695455	0.677187	0.605556		0.55324	0.47969	0.535165	0.423748				-0.417386			0.725065	0.878226	0.800089	0.62259			-0.730923	-0.662053	-0.595208	-0.604692	-0.630362				-0.592764	0.740362	0.458782
210	-0.702467	-0.637572	-0.48043	-0.646811	-0.671047				-0.6176	0.605985				-0.779691	0.833713	0.556656			0.735475	0.711216	0.611539		0.566982	0.463838	0.514865	0.420734				-0.415454			0.770477	0.922284	0.839691	0.646173			-0.766645	-0.676405	-0.613424	-0.637572	-0.64574			-0.415623	-0.605045	0.760476	0.472424
212	-0.712339	-0.63523	-0.474433	-0.651032	-0.673636				-0.615367	0.647216	0.424193			-0.80346	0.86953	0.591948			0.768355	0.740941	0.622325		0.575922	0.456356	0.503741	0.426326				-0.417268		0.433589	0.811047	0.958052	0.871142	0.662181			-0.80643	-0.695661	-0.632873	-0.673063	-0.660523			-0.439803	-0.61915	0.7764	0.484031
214	-0.724267	-0.633934	-0.467684	-0.656465	-0.677416				-0.613953	0.68694	0.444785			-0.824471	0.900793	0.62719			0.795883	0.768524	0.637931		0.585746	0.459718	0.50384	0.439043				-0.42418		0.463296	0.845973	0.985075	0.894776	0.67518			-0.850379	-0.720154	-0.653554	-0.710452	-0.675016			-0.468958	-0.63535	0.787413	0.492798
216	-0.736914	-0.634252	-0.4612	-0.664334	-0.683395				-0.615131	0.726114	0.467499			-0.842565	0.927739	0.662022			0.819512	0.794784	0.6562	0.428879	0.599043	0.474311	0.513178	0.452726				-0.435822		0.491098	0.875772	1.00436	0.912168	0.68803			-0.896726	-0.748795	-0.674543	-0.748261	-0.688966			-0.502701	-0.65367	0.793491	0.498312
218	-0.748081	-0.636122	-0.455849	-0.675177	-0.692217				-0.619733	0.765004	0.493023			-0.858184	0.950762	0.69489			0.840265	0.819205	0.675735	0.460962	0.616677	0.499632	0.529332	0.459953				-0.451141		0.517285	0.901528	1.01782	0.924891	0.701771			-0.943356	-0.780068	-0.694621	-0.784561	-0.702002			-0.539626	-0.67398	0.795021	0.499663
220	-0.755397	-0.638289	-0.45172	-0.68819	-0.703107				-0.626832	0.803411	0.52135			-0.871986	0.969774	0.723824	0.433991		0.857911	0.839731	0.694364	0.479452	0.636933	0.532145	0.548772	0.457531				-0.467486		0.541734	0.924587	1.02745	0.933795	0.714837			-0.986712	-0.811664	-0.712384	-0.816764	-0.713677			-0.576869	-0.695542	0.79298	0.497384
222	-0.75954	-0.640095	-0.448995	-0.702177	-0.714889				-0.634521	0.840612	0.551279			-0.883601	0.984747	0.746931	0.466077		0.872044	0.854436	0.710261	0.485209	0.65779	0.567126	0.568427	0.448167				-0.48334		0.565082	0.946888	1.03495	0.93946	0.724929			-1.02387	-0.84146	-0.726781	-0.842786	-0.723331			-0.611007	-0.717043	0.790482	0.493974
224	-0.763456	-0.641505	-0.448034	-0.716264	-0.726882				-0.640862	0.87573	0.580771			-0.893238	0.996121	0.76344	0.496922		0.882506	0.862622	0.72075	0.480055	0.676497	0.599712	0.583055	0.435663				-0.497989		0.588202	0.970376	1.04217	0.942416	0.729669			-1.05261	-0.867969	-0.737517	-0.861415	-0.731145			-0.638361	-0.737157	0.790523	0.492482
226	-0.771201	-0.643764	-0.449683	-0.730554	-0.739142				-0.644165	0.908331	0.607153		-0.413974	-0.900796	1.00502	0.774529	0.523124		0.89012	0.865341	0.724262	0.46615	0.691827	0.626958	0.588473	0.422759				-0.512425		0.611111	0.996521	1.05052	0.944143	0.728506			-1.07409	-0.890798	-0.745107	-0.873298	-0.737721			-0.657602	-0.755129	0.795183	0.495543
228	-0.785729	-0.648161	-0.454413	-0.745816	-0.752503				-0.64453	0.93786	0.628728			-0.904548	1.01284	0.782065	0.541344		0.895615	0.864504	0.719136	0.445329	0.703321	0.64844	0.584169	0.411647				-0.527961		0.634393	1.02577	1.06058	0.945863	0.722915			-1.09104	-0.910671	-0.750975	-0.880209	-0.744239			-0.66948	-0.771264	0.805267	0.505005
230	-0.806849	-0.654601	-0.461925	-0.762048	-0.766989				-0.642911	0.964468	0.645002			-0.902814	1.02034	0.787494	0.549592		0.898992	0.861329	0.703999	0.419411	0.711214	0.664073	0.573341					-0.544514		0.658218	1.05739	1.07222	0.948541	0.714749			-1.10441	-0.927535	-0.755485	-0.883464	-0.750976			-0.675573	-0.785582	0.821163	0.521938
232	-0.833346	-0.662728	-0.471607	-0.779381	-0.783066				-0.641873	0.988532	0.656867			-0.894963	1.02787	0.790586	0.548349		0.899313	0.855212	0.679518		0.715244	0.674058	0.560408					-0.561255		0.682498	1.09037	1.08456	0.951957	0.705456			-1.11423	-0.940832	-0.758507	-0.883781	-0.757738			-0.677081	-0.798001	0.841887	0.545877
234	-0.862718	-0.671506	-0.482403	-0.797435	-0.800535				-0.64368	1.01036	0.66582			-0.883419	1.03462	0.790158	0.54028		0.895173	0.844567	0.649129		0.714958	0.677583	0.546738					-0.57683		0.706834	1.12225	1.09612	0.955369	0.695834			-1.12027	-0.949832	-0.759157	-0.88101	-0.763644			-0.674135	-0.807415	0.865917	0.575505
236	-0.892644	-0.680551	-0.493598	-0.816055	-0.819484				-0.650342	1.02941	0.672919			-0.873173	1.03944	0.784034	0.528344		0.885888	0.827435	0.618328		0.710228	0.67426	0.532477					-0.59081		0.730217	1.15038	1.10536	0.957588	0.686484			-1.12349	-0.954882	-0.757211	-0.875713	-0.768203			-0.667475	-0.813422	0.890952	0.608665
238	-0.919766	-0.688273	-0.503287	-0.833419	-0.838545				-0.661588	1.04601	0.681035			-0.865956	1.04204	0.772054	0.516726		0.871679	0.803092	0.592317		0.700584	0.662796	0.515666	0.413991				-0.602098		0.753606	1.1734	1.11145	0.957653	0.677047			-1.12457	-0.955997	-0.751974	-0.867675	-0.770463			-0.656731	-0.814983	0.916066	0.644183
240	-0.94415	-0.694935	-0.511048	-0.84878	-0.857173				-0.677208	1.05893	0.69053			-0.863886	1.04141	0.754427	0.507101		0.85425	0.773196	0.573782		0.687441	0.644115	0.497325	0.415113				-0.611619		0.776111	1.1888	1.11346	0.954959	0.668699			-1.1256	-0.954671	-0.743766	-0.857585	-0.77048			-0.642806	-0.812439	0.9399	0.679876
242	-0.964981	-0.700128	-0.515942	-0.860427	-0.873994				-0.696097	1.06715	0.701781			-0.865133	1.03734	0.73304	0.500099		0.835393	0.741057	0.563178		0.672533	0.6202	0.479304	0.412959				-0.619503		0.797015	1.19528	1.11136	0.949266	0.661951			-1.12767	-0.951742	-0.732978	-0.846016	-0.768414			-0.626311	-0.806578	0.961743	0.714723
244	-0.98208	-0.703553	-0.516977	-0.86667	-0.887191				-0.716091	1.0701	0.715599			-0.866167	1.0302	0.711057	0.494053		0.816454	0.709727	0.557845		0.65711	0.593249	0.46281					-0.625485		0.816272	1.19257	1.10525	0.940365	0.656285			-1.13049	-0.94718	-0.719241	-0.833049	-0.764225			-0.607566	-0.797661	0.981089	0.747484
246	-0.994273	-0.704643	-0.513385	-0.866245	-0.895428				-0.735249	1.06777	0.731776			-0.864142	1.01992	0.69165	0.485227		0.79749	0.681061	0.554252		0.64197	0.565922	0.448846					-0.62934		0.833499	1.18116	1.09537	0.928035	0.650779			-1.13351	-0.940982	-0.70291	-0.818951	-0.758296	0.439218		-0.587511	-0.786558	0.997569	0.7762
248	-1.00006	-0.702237	-0.504152	-0.858116	-0.897149				-0.751049	1.0609	0.750522			-0.855968	1.0069	0.676786	0.470359		0.777675	0.655074	0.548201		0.626136	0.539201	0.436374					-0.629692		0.849268	1.16253	1.082	0.91131	0.643044			-1.13494	-0.932097	-0.683815	-0.803338	-0.750383	0.469151		-0.566242	-0.773405	1.01115	0.799464
250	-0.999075	-0.695526	-0.489072	-0.842009	-0.891438	0.414174			-0.760752	1.0501	0.770393			-0.841431	0.991072	0.666542	0.448492		0.755999	0.630728	0.536573		0.608763	0.513616	0.424999					-0.625511		0.863839	1.1384	1.06529	0.890065	0.631633			-1.13415	-0.919982	-0.66229	-0.786115	-0.740531	0.499089		-0.544188	-0.758773	1.02126	0.81531
252	-0.989642	-0.682259	-0.46673	-0.816188	-0.87601	0.439867			-0.759543	1.0367	0.789678			-0.818944	0.972968	0.65985	0.421404		0.731411	0.606131	0.516954		0.587118	0.487042	0.412495					-0.614647		0.878484	1.11149	1.04612	0.864611	0.614844			-1.12862	-0.903573	-0.638246	-0.766642	-0.728384	0.529166		-0.521081	-0.742896	1.02858	0.823309
254	-0.973178	-0.662348	-0.437912	-0.781847	-0.85098	0.468371			-0.74416	1.02108	0.805682			-0.789272	0.95242	0.654432			0.703663	0.579992	0.488742		0.561095	0.459458						-0.597001		0.893256	1.08366	1.0253	0.836045	0.593166			-1.11701	-0.882389	-0.61201	-0.744939	-0.713894	0.558241		-0.497512	-0.726213	1.03303	0.821593
256	-0.950579	-0.635657		-0.739968	-0.816853	0.498333			-0.71247	1.00298	0.816235			-0.753274	0.929545	0.648337			0.673496	0.551856	0.452831		0.530912	0.431249						-0.572726		0.906816	1.05543	1.00319	0.80597	0.567679			-1.0988	-0.856688	-0.584169	-0.721369	-0.697445	0.58476		-0.474142	-0.709096	1.03334	0.808808
258	-0.921448	-0.602192		-0.691678	-0.773941	0.528345			-0.664284	0.983584	0.821475			-0.710869	0.905484	0.641411			0.642366	0.522737	0.4116		0.497449							-0.541931		0.919176	1.02789	0.980924	0.775826	0.539347			-1.07359	-0.826215	-0.554622	-0.695786	-0.678895	0.607793		-0.450958	-0.691042	1.03006	0.785416
260	-0.886112	-0.563479		-0.640194	-0.725206	0.555626			-0.604226	0.96234	0.819888			-0.664563	0.880533	0.632634			0.612227	0.494568			0.463368							-0.50624		0.928854	1.00069	0.95862	0.747237	0.510076			-1.04337	-0.792197	-0.524275	-0.66916	-0.658987	0.626141		-0.428479	-0.672278	1.02247	0.753546
262	-0.844938	-0.52118		-0.588492	-0.67374	0.578397			-0.539008	0.939429	0.811552			-0.61662	0.85523	0.621498			0.584393	0.468729			0.430399							-0.46656	0.428852	0.935271	0.973749	0.936456	0.720948	0.480962			-1.00862	-0.754943	-0.493001	-0.641694	-0.637681	0.639198			-0.6525	1.01082	0.716251
264	-0.800172	-0.478621		-0.540243	-0.623459	0.594504			-0.47587	0.91426	0.795625			-0.570171	0.828919	0.607094			0.559427	0.445914										-0.424636	0.466479	0.936696	0.945869	0.91379	0.697432	0.453496	-0.41625		-0.969228	-0.714903	-0.461098	-0.613586	-0.614769	0.645888			-0.631554	0.994125	0.675323
266	-0.754292	-0.437912		-0.496738	-0.57641	0.603045			-0.419232	0.886947	0.773052			-0.526632	0.801547	0.589311			0.537349	0.425805											0.498998	0.932953	0.916989	0.89045	0.676705	0.427844	-0.443844		-0.925532	-0.672432	-0.428398	-0.584529	-0.589844	0.646413			-0.609154	0.972693	0.633152
268	-0.709449			-0.45768	-0.53248	0.604176				0.858095	0.745826			-0.487289	0.773253	0.569438			0.517981												0.524906	0.923223	0.886744	0.866493	0.658413		-0.469928		-0.879357	-0.62864		-0.555084	-0.56316	0.640752			-0.585613	0.946497	0.59028
270	-0.666397			-0.421206	-0.490066	0.59835				0.828353	0.716247			-0.453024	0.744694	0.549158			0.500834												0.542911	0.9069	0.855411	0.841613	0.641912		-0.492151		-0.83246	-0.584489		-0.525795	-0.535136	0.629096			-0.561638	0.916405	0.546994
272	-0.623675				-0.446096	0.587345				0.798754	0.686683			-0.423492	0.717046	0.53048			0.486045									-0.455581			0.553104	0.88437	0.823511	0.816396	0.626704		-0.51256		-0.786933	-0.540872		-0.497233	-0.506374	0.613173			-0.537774	0.884168	0.504173
274	-0.579328					0.572301				0.770154	0.658608				0.691414	0.515076			0.473427									-0.504968			0.55542	0.855965	0.791809	0.790865	0.612198		-0.529218		-0.742171	-0.497483		-0.469112	-0.476736	0.593799			-0.514021	0.851267	0.462427
276	-0.532862					0.554215				0.742546	0.632458				0.66806	0.502784			0.462871									-0.546639			0.550056	0.821632	0.760145	0.764884	0.598274		-0.543223		-0.697187	-0.454217		-0.441508	-0.446553	0.572351			-0.490275	0.818165	0.422827
278	-0.485925					0.533282				0.715533	0.607626				0.646563	0.492598			0.454038									-0.576154			0.537279	0.782473	0.728238	0.738039	0.58481		-0.553618		-0.650342	-0.410788		-0.414236	-0.41603	0.549416			-0.465953	0.78496
280	-0.440548					0.510561				0.689269	0.584143				0.626692	0.483402			0.446391									-0.596193			0.518909	0.740943	0.696598	0.710481	0.571999		-0.564771		-0.600198					0.526507			-0.439938	0.752169
282						0.486588				0.663422	0.561413				0.608008	0.47367			0.439555									-0.60288			0.496054	0.698365	0.664819	0.681976	0.560215		-0.574626		-0.54772					0.503435			-0.412547	0.7182
284						0.462133				0.638349	0.539331				0.590647	0.462289			0.433496									-0.599514			0.470491	0.656972	0.633729	0.653384	0.55019		-0.586009		-0.494996					0.480617				0.683304
286						0.437993				0.614592	0.517567				0.574898	0.448302			0.428005									-0.585545			0.443275	0.617564	0.60434	0.625914	0.542168		-0.597035		-0.443994					0.457511				0.647974
288						0.413923				0.592303	0.495588				0.560738	0.430855			0.422976									-0.563677			0.414451	0.580148	0.577304	0.600753	0.536247		-0.604796							0.433355				0.613233
290										0.571878	0.473341				0.548252				0.417866									-0.536234				0.545147	0.553633	0.57897	0.531562		-0.605933											0.580707
292										0.553512	0.451224				0.537534				0.411896									-0.507776				0.513348	0.534096	0.561369	0.52695		-0.601811											0.551929
294										0.537639	0.429843				0.528655													-0.482163				0.486007	0.519282	0.548133	0.52138		-0.594889											0.527841
296										0.524317					0.521232													-0.456235				0.463757	0.509182	0.539	0.514291		-0.584571											0.508548
298										0.513192					0.514561													-0.431944				0.448041	0.503508	0.533295	0.505597		-0.572921											0.49449
300										0.503928					0.507198																	0.439424	0.501462	0.529961	0.495118		-0.557321											0.48543
302										0.496424					0.498242																	0.438519	0.502299	0.527836	0.482842		-0.540105											0.480761
304										0.489652					0.486455																	0.444492	0.504187	0.525242	0.468818		-0.518987											0.479061
306										0.484208					0.471849																	0.457447	0.506703	0.521511	0.452893		-0.499446											0.47957
308										0.479421					0.454037																	0.475831	0.508559	0.515549	0.434851		-0.48194											0.480688
310										0.475648					0.43367																	0.499175	0.509927	0.507128	0.414305		-0.472478											0.482369
312										0.472663					0.411398													-0.412172				0.525808	0.510503	0.495997			-0.472927							0.429746				0.48402
314										0.470606																		-0.440073				0.554142	0.510574	0.482511			-0.483363							0.459622				0.485654
316										0.469863																		-0.474347			0.44199	0.583304	0.510696	0.467373			-0.504971							0.489883				0.487404
318										0.470309																		-0.508457			0.482161	0.610842	0.510678	0.451229			-0.531588							0.518356				0.48883
320										0.473094																		-0.541399			0.521746	0.636721	0.511517	0.435428			-0.56198							0.545006				0.490622
322										0.478101																		-0.569689			0.557672	0.65906	0.513153	0.420987			-0.590468							0.568194				0.492501
324										0.485266																		-0.589874			0.587569	0.676757	0.515249				-0.613536							0.586893	0.412719			0.494026
326										0.494414																		-0.60562			0.610451	0.689947	0.517937				-0.634599							0.600844	0.428592			0.495294
328										0.504551																		-0.612976			0.625111	0.697632	0.520056				-0.651076							0.609273	0.43445			0.49539
330										0.514842																		-0.610425			0.631666	0.699762	0.521089				-0.662131							0.611851	0.430721			0.4937
332										0.524966																		-0.597736			0.631082	0.696968	0.520689				-0.66709							0.60888	0.41913			0.489612
334										0.534155	0.412532																	-0.5739			0.624531	0.690061	0.518515				-0.662835							0.60061				0.482719
336										0.54192	0.434846																	-0.542855			0.613374	0.679288	0.514365				-0.651244							0.587475				0.472867
338										0.547609	0.454736																	-0.508212			0.598496	0.66547	0.508235				-0.633345							0.570301				0.460618
340										0.550412	0.47082																	-0.470058			0.579849	0.648428	0.500013				-0.607083							0.549027				0.446174
342										0.549815	0.482146																	-0.432523			0.557784	0.628327	0.490032				-0.575386							0.524613				0.430229
344										0.546151	0.488231																				0.531999	0.605287	0.478688				-0.537498							0.496964				0.412985
346										0.539899	0.489049																				0.50275	0.579818	0.466662				-0.493362							0.466559
348										0.531403	0.484121																				0.470488	0.552255	0.454329				-0.444928							0.433915
350										0.520895	0.473211																				0.436405	0.523724	0.442104
352										0.509039	0.457177																					0.495312	0.430523
354										0.495397	0.437073																					0.467606	0.419693
356										0.479997	0.414549																					0.440971
358				-0.425179	-0.433744					0.463617																						0.416679
360				-0.450054	-0.457555					0.446287																																-0.410871	-0.426556
362				-0.471759	-0.47842					0.428709																													-0.42295			-0.444495	-0.462683
364				-0.489998	-0.49612					0.411838																													-0.454257		-0.421867	-0.476477	-0.495851				-0.419964
366	-0.426164			-0.50622	-0.511812				-0.430008																									0.415112					-0.49229	-0.415412	-0.441411	-0.507795	-0.527104				-0.443966
368	-0.465906			-0.520113	-0.525215				-0.451235						0.412033																			0.42733					-0.535264	-0.447298	-0.45982	-0.53772	-0.555483				-0.467139
370	-0.506079			-0.532759	-0.537164				-0.468692						0.41553																			0.440417					-0.580612	-0.481856	-0.477614	-0.565913	-0.581038				-0.489214
372	-0.542877			-0.544267	-0.547788				-0.482146						0.420225																			0.454254					-0.621652	-0.515561	-0.493242	-0.590053	-0.601754				-0.508202
374	-0.573532			-0.555247	-0.557733				-0.492533						0.426509																		0.421054	0.46863					-0.652583	-0.545163	-0.505673	-0.608767	-0.616787				-0.522864
376	-0.596182	-0.428046		-0.56578	-0.567056				-0.501392						0.434886																		0.433778	0.483522					-0.670044	-0.567866	-0.514201	-0.621251	-0.62585				-0.532553
378	-0.61152	-0.44467		-0.576047	-0.57629				-0.510501						0.445939																		0.447199	0.498712					-0.674043	-0.582712	-0.51894	-0.6278	-0.629578				-0.537504
380	-0.621521	-0.458957	-0.411763	-0.58561	-0.585123				-0.520401						0.460298																		0.460869	0.514325					-0.66619	-0.589766	-0.520513	-0.629022	-0.629051				-0.538304
382	-0.629821	-0.470731	-0.421179	-0.594785	-0.59404				-0.531004						0.478216																		0.474021	0.530157					-0.650039	-0.59058	-0.520179	-0.62658	-0.625938				-0.536822
384	-0.638917	-0.480393	-0.42936	-0.604249	-0.60378				-0.542332						0.499429				0.412912														0.485431	0.545689	0.416036				-0.628809	-0.586721	-0.518972	-0.621717	-0.621556				-0.534445
386	-0.647972	-0.487099	-0.435735	-0.613742	-0.613943				-0.553276						0.523417				0.421696	0.417845													0.495363	0.561168	0.426248				-0.605613	-0.579956	-0.517801	-0.615872	-0.617046				-0.532044
388	-0.654518	-0.490407	-0.439881	-0.622942	-0.624282				-0.562968						0.549345				0.431699	0.430969										-0.411381			0.503912	0.576478	0.437453				-0.582776	-0.571934	-0.517251	-0.609988	-0.612796				-0.530028
390	-0.656182	-0.489975	-0.441585	-0.631612	-0.63443				-0.570564	0.425117					0.575498				0.44213	0.443908										-0.411655			0.511075	0.59157	0.449138				-0.562641	-0.564217	-0.517808	-0.605016	-0.609317				-0.529122
392	-0.65153	-0.485264	-0.439935	-0.638945	-0.64345				-0.574423	0.443077					0.600099				0.451827	0.454835													0.517652	0.606505	0.460503				-0.545406	-0.556759	-0.518408	-0.600185	-0.60541				-0.528611
394	-0.641419	-0.476973	-0.435081	-0.644702	-0.650766				-0.573568	0.460086					0.621423				0.45969	0.462659													0.52345	0.620565	0.470598				-0.531377	-0.549775	-0.518698	-0.595426	-0.600776				-0.528624
396	-0.627675	-0.465859	-0.427277	-0.649071	-0.656262				-0.567911	0.474324					0.637503				0.464714	0.466455													0.527851	0.632904	0.478706				-0.52001	-0.542838	-0.517764	-0.590168	-0.59472				-0.528681
398	-0.610923	-0.452616	-0.416624	-0.65146	-0.659138				-0.558384	0.484106					0.647231				0.466083	0.465407													0.53035	0.642686	0.484359				-0.510412	-0.535311	-0.514792	-0.583916	-0.586757				-0.528272
400	-0.591896	-0.437647		-0.651209	-0.658647				-0.546552	0.488467					0.649968				0.463306	0.458767													0.530462	0.649205	0.487436				-0.502594	-0.527046	-0.509427	-0.576468	-0.57708				-0.526975
402	-0.571396	-0.421446		-0.647648	-0.654125				-0.534438	0.488376					0.6461				0.456423	0.445947													0.528284	0.651893	0.488361				-0.496883	-0.518515	-0.50195	-0.568121	-0.566253				-0.524746
404	-0.551666			-0.64106	-0.646381				-0.524296	0.485245					0.636649				0.446046	0.427648													0.52386	0.65043	0.487571				-0.494016	-0.510462	-0.493077	-0.559507	-0.55517				-0.522019
406	-0.534495			-0.631679	-0.636338				-0.517554	0.481042					0.623717				0.433285														0.517983	0.644971	0.485714				-0.494524	-0.50402	-0.48409	-0.551902	-0.545379				-0.520207
408	-0.520846			-0.620364	-0.625386				-0.514656	0.476866					0.609072				0.419339														0.510793	0.635936	0.483428				-0.498526	-0.49977	-0.475977	-0.546013	-0.537842				-0.520526
410	-0.509226			-0.607157	-0.61407				-0.514638	0.473982					0.594533																		0.503277	0.624332	0.481279				-0.505169	-0.497848	-0.469342	-0.542295	-0.533339				-0.523972
412	-0.49704			-0.592077	-0.602364				-0.516266	0.472278					0.58099																		0.495823	0.611121	0.480119				-0.513265	-0.498195	-0.464807	-0.541205	-0.532266				-0.531591
414	-0.481867			-0.575458	-0.590267				-0.517855	0.47154					0.568828																		0.488973	0.597642	0.480792				-0.521083	-0.500499	-0.462741	-0.542739	-0.534867				-0.543494
416	-0.463579			-0.558371	-0.578115				-0.517788	0.471586					0.557795																		0.48331	0.584743	0.483869				-0.527358	-0.50452	-0.463458	-0.546822	-0.541004				-0.55914
418	-0.444341			-0.542155	-0.566592				-0.515716	0.47106					0.546706																		0.478401	0.572528	0.489735				-0.532073	-0.510527	-0.467207	-0.553326	-0.550786				-0.577833
420	-0.427114			-0.527914	-0.556518				-0.512308	0.469796					0.53507																		0.474587	0.561166	0.498153	0.418442			-0.534813	-0.517397	-0.473038	-0.560696	-0.562514				-0.596809
422	-0.415433			-0.517958	-0.549734				-0.50943	0.466393					0.522175																		0.470802	0.550124	0.508321	0.434492			-0.53653	-0.524882	-0.480594	-0.568847	-0.575956				-0.614057
424	-0.410863			-0.513583	-0.547455				-0.508842	0.46079					0.508253																		0.466586	0.539174	0.518852	0.452246			-0.53663	-0.531358	-0.488585	-0.576486	-0.589479				-0.626567
426	-0.414072			-0.515738	-0.550682				-0.511512	0.452872					0.493358																		0.460732	0.527862	0.528438	0.471437			-0.535725	-0.536504	-0.496928	-0.583841	-0.603001				-0.633363
428	-0.423403			-0.523761	-0.558441				-0.517103	0.442762					0.477797																		0.452947	0.516375	0.535692	0.490496			-0.532901	-0.539579	-0.504872	-0.590411	-0.615554				-0.633559
430	-0.437664			-0.5368	-0.570147				-0.525651	0.43006					0.461191																		0.442444	0.504676	0.540081	0.509481			-0.529062	-0.54127	-0.512728	-0.596592	-0.627043				-0.628741
432	-0.4532			-0.552766	-0.583611				-0.536225	0.415675					0.444303																		0.430041	0.493445	0.541685	0.527954			-0.524491	-0.541954	-0.520215	-0.602073	-0.636789				-0.619386
434	-0.465598			-0.569516	-0.59696				-0.549228						0.427244																		0.415277	0.482797	0.540963	0.546506			-0.521097	-0.543121	-0.528173	-0.607668	-0.64533				-0.608322
436	-0.468797			-0.583979	-0.607425				-0.563731						0.411624																			0.473652	0.538788	0.564506			-0.518547	-0.544196	-0.535787	-0.612125	-0.651285				-0.596045
438	-0.462573			-0.59623	-0.615614			-0.43815	-0.581518										0.41066															0.466041	0.536147	0.583103			-0.518912	-0.54643	-0.543594	-0.615859	-0.655277				-0.58535
440	-0.451096			-0.607323	-0.622984			-0.467164	-0.603188										0.417071															0.460654	0.533929	0.601592			-0.52222	-0.549483	-0.550802	-0.618062	-0.656604				-0.576842
442	-0.441153			-0.619081	-0.631518			-0.493495	-0.628417										0.425755															0.457863	0.53292	0.619191			-0.528753	-0.55335	-0.557008	-0.618785	-0.655803				-0.571113
444	-0.437946			-0.633463	-0.64332			-0.515838	-0.656045										0.436541				0.410313				0.444818							0.457698	0.533454	0.635668			-0.538333	-0.558105	-0.562636	-0.618852	-0.654147				-0.56873
446	-0.443794		-0.42154	-0.651768	-0.659437			-0.532943	-0.683757										0.448494				0.433039				0.473352							0.459893	0.535465	0.651113			-0.550523	-0.563084	-0.567794	-0.619241	-0.65286				-0.570202
448	-0.458057	-0.420533	-0.44186	-0.673177	-0.679156			-0.543877	-0.708823				-0.411715						0.46044				0.456206				0.4937							0.463991	0.538646	0.665083			-0.564307	-0.567442	-0.57253	-0.620526	-0.652562				-0.575539
450	-0.478545	-0.440559	-0.460916	-0.696214	-0.700756		-0.411379	-0.548167	-0.728888				-0.442714						0.471623				0.478908				0.509111							0.470095	0.542976	0.677281			-0.578801	-0.570538	-0.576652	-0.622809	-0.653636				-0.583554
452	-0.503279	-0.464521	-0.47801	-0.719738	-0.723141		-0.417113	-0.546482	-0.743349				-0.468416						0.481939	0.414286			0.501352				0.520836			-0.433673				0.4783	0.548707	0.688776			-0.596167	-0.5739	-0.581374	-0.627432	-0.657359				-0.59338
454	-0.530284	-0.491346	-0.491773	-0.742067	-0.744653		-0.416753	-0.539437	-0.752302				-0.487824		0.41473				0.492005	0.429522			0.522989				0.528988			-0.459351				0.489297	0.556278	0.699664			-0.618497	-0.578813	-0.58729	-0.634656	-0.6643				-0.603314
456	-0.558966	-0.519985	-0.501821	-0.762131	-0.764331		-0.411823	-0.528347	-0.757066				-0.501756		0.430349				0.502479	0.444514			0.543526				0.533202			-0.486843				0.503381	0.566057	0.710439			-0.648248	-0.586692	-0.595484	-0.645093	-0.675107				-0.61309
458	-0.589216	-0.549016	-0.507498	-0.779237	-0.781661			-0.514656	-0.760063				-0.511594		0.447854				0.51399	0.458876			0.562306				0.534057			-0.515919				0.520877	0.578042	0.720878			-0.685191	-0.597486	-0.605892	-0.657973	-0.688769				-0.622173	0.412175
460	-0.620417	-0.575398	-0.507919	-0.792074	-0.795323			-0.498521	-0.762363				-0.518203		0.46741				0.526941	0.472457			0.577842				0.5294			-0.54455				0.54179	0.591841	0.72968			-0.726051	-0.609959	-0.61723	-0.671407	-0.70354				-0.630003	0.432262
462	-0.652433	-0.597171	-0.503608	-0.801088	-0.805596			-0.480894	-0.765406				-0.523381		0.488702				0.541208	0.485326			0.589599	0.417123			0.519845			-0.571258				0.565334	0.606497	0.736227			-0.766667	-0.622995	-0.628743	-0.684198	-0.717895				-0.63674	0.452809
464	-0.681857	-0.610919	-0.494044	-0.804896	-0.810919			-0.461496	-0.769012				-0.527564		0.511637				0.556153	0.497116			0.595825	0.426427			0.503295			-0.59276				0.59069	0.620753	0.738662			-0.800443	-0.634062	-0.638048	-0.693402	-0.728812				-0.64081	0.472819
466	-0.70354	-0.613917	-0.479121	-0.802722	-0.810105			-0.440723	-0.772476				-0.530894		0.535371				0.570916	0.507159			0.595567	0.431756			0.479074			-0.605602				0.616411	0.633153	0.736253			-0.822073	-0.640684	-0.643576	-0.697036	-0.734146				-0.640844	0.491516
468	-0.712561	-0.604504	-0.458975	-0.793466	-0.801921			-0.419002	-0.773929				-0.532286		0.558754				0.584677	0.514901			0.588463	0.432166			0.447369			-0.608402			0.424199	0.640995	0.642509	0.728882			-0.828345	-0.640564	-0.643717	-0.693454	-0.731985				-0.635451	0.508305
470	-0.707939	-0.583819	-0.434656	-0.776838	-0.786153				-0.771342				-0.529942		0.580545				0.596681	0.519978			0.575237	0.427861						-0.601243			0.448197	0.662848	0.647932	0.717322			-0.819603	-0.632483	-0.637918	-0.68247	-0.72177				-0.623605	0.522707
472	-0.693868	-0.554828		-0.753228	-0.763278				-0.762167	0.43088			-0.521941		0.59966				0.606557	0.522127			0.557253	0.420032						-0.585924			0.47161	0.680551	0.648967	0.702323			-0.798905	-0.616469	-0.626095	-0.665062	-0.704168				-0.605745	0.534403
474	-0.677281	-0.521696		-0.724335	-0.735014				-0.743896	0.453185			-0.504728		0.615982				0.614049	0.520968			0.536158							-0.564521			0.494047	0.693495	0.645612	0.684581			-0.769721	-0.593401	-0.608663	-0.642288	-0.680099				-0.582279	0.54388
476	-0.666118	-0.489076		-0.69301	-0.70449				-0.716128	0.471385			-0.47747		0.629385				0.619829	0.517222			0.514308							-0.540252			0.513994	0.701358	0.638924	0.665479			-0.737079	-0.565921	-0.587655	-0.616766	-0.652498				-0.555479	0.550315
478	-0.664472	-0.460316		-0.662193	-0.674505				-0.679043	0.485624			-0.441171		0.641057				0.624655	0.512091			0.494161							-0.515549		0.411077	0.531269	0.705327	0.630371	0.646188			-0.704432	-0.536659	-0.564732	-0.590442	-0.623649				-0.526837	0.554241
480	-0.673732	-0.437837		-0.634044	-0.647461				-0.635879	0.4962				-0.413446	0.652172				0.629901	0.507727			0.477341							-0.492642		0.430193	0.545332	0.706841	0.621853	0.628451			-0.674754	-0.508295	-0.541969	-0.56523	-0.596208				-0.498124	0.555211
482	-0.689804	-0.421807		-0.60943	-0.623934				-0.591385	0.503921				-0.448401	0.663782				0.636693	0.505946			0.465363							-0.473086		0.443749	0.556381	0.707949	0.61516	0.613877			-0.649609	-0.482802	-0.520934	-0.542837	-0.572066				-0.471182	0.554166
484	-0.706268	-0.411642		-0.588685	-0.604268				-0.55146	0.509296				-0.476238	0.676486				0.646099	0.507495			0.458796							-0.457224		0.45101	0.564388	0.710312	0.611763	0.604049			-0.629348	-0.461241	-0.502622	-0.524133	-0.552187				-0.44784	0.551415
486	-0.717903			-0.571787	-0.588338				-0.519396	0.512806				-0.496552	0.690431				0.658515	0.512352			0.457883							-0.44487		0.45233	0.570018	0.715199	0.612645	0.599905			-0.613744	-0.44374	-0.487286	-0.509424	-0.536457				-0.429392	0.548265
488	-0.724004			-0.559424	-0.576614				-0.49727	0.514531				-0.50864	0.705194				0.673787	0.519573			0.462198							-0.435521		0.448563	0.573493	0.723125	0.61824	0.602007			-0.602169	-0.429953	-0.474783	-0.498281	-0.524105				-0.416476	0.545692
490	-0.727153			-0.552541	-0.570023				-0.485826	0.514099				-0.512289	0.720176				0.691229	0.527966			0.4712							-0.42897		0.439914	0.57471	0.733917	0.628249	0.610147			-0.593889	-0.419699	-0.46512	-0.490259	-0.514474					0.544102
492	-0.728776	-0.414834		-0.550919	-0.568513				-0.484549	0.51098				-0.507755	0.73417				0.709813	0.536379			0.483892							-0.424675		0.426211	0.573164	0.746744	0.641896	0.623247			-0.588025	-0.412646	-0.458316	-0.484789	-0.506921					0.54315
494	-0.728345	-0.424389		-0.554139	-0.571676				-0.491593	0.505182				-0.496565	0.746113				0.72824	0.544034			0.499296							-0.422485			0.568875	0.760601	0.657712	0.64016			-0.583983		-0.454875	-0.48203	-0.501694					0.542138
496	-0.72359	-0.43578		-0.561126	-0.578605				-0.504402	0.497664				-0.481386	0.755632				0.745579	0.55033			0.515515							-0.421545			0.561982	0.774503	0.674445	0.658757			-0.580273		-0.454431	-0.481243	-0.498151					0.540042
498	-0.714024	-0.448857		-0.571769	-0.589156				-0.520478	0.488476				-0.464821	0.761915				0.760945	0.555441			0.531931							-0.422024			0.551984	0.787415	0.690787	0.677777			-0.577458	-0.41208	-0.457438	-0.483009	-0.496722					0.535647
500	-0.700891	-0.464198		-0.586562	-0.603709				-0.537946	0.478505				-0.448472	0.764773				0.773545	0.559429			0.547603							-0.424365			0.539508	0.798603	0.705809	0.696056			-0.576384	-0.419936	-0.463656	-0.487266	-0.497394					0.528733
[truncated: 17 more columns]

## Sheet: Group F minus E (t values)
Time (ms)	'CB2'	'O2'	'PO4'	'PO6'	'PO8'	'P2'	'P4'	'P6'	'P8'	'CP2'	'CP4'	'CP6'	'TP8'	'M2'	'C2'	'C4'	'C6'	'T8'	'FC2'	'FC4'	'FC6'	'FT8'	'F2'	'F4'	'F6'	'F8'	'AF4'	'FP2'		'OZ'	'POZ'	'PZ'	'CPZ'	'CZ'	'FCZ'	'FZ'	'FPZ'		'CB1'	'O1'	'PO3'	'PO5'	'PO7'	'P1'	'P3'	'P5'	'P7'	'CP1'	'CP3'
-100
-98
-96
-94
-92
-90
-88
-86
-84
-82
-80
-78
-76
-74
-72
-70
-68
-66
-64
-62
-60
-58
-56
-54
-52
-50
-48
-46
-44
-42
-40
-38
-36
-34
-32
-30
-28
-26																												2.98353
-24																												3.25414
-22																												3.40563
-20																												3.31348
-18																												2.90257
-16
-14
-12
-10
-8
-6
-4
-2
0
2
4
6
8
10
12
14
16
18
20
22
24
26																																					3.01374
28																																					3.1853
30																																					3.19489
32																																					3.07328
34
36
38
40
42
44
46
48
50
52
54
56
58
60
62
64
66
68
70
72
74
76
78
80
82
84
86
88
90
92
94
96
98
100
102
104	-2.99479
106	-3.29663													-2.92522
108	-3.50699													-2.97239
110	-3.61411													-2.95917	2.94921	3.05373				3.08791
112	-3.62578														3.08975	3.18014				3.28106																			-2.97736	-2.9155
114	-3.55654														3.20839	3.25227			3.04541	3.45315																			-3.33564	-3.32256		-2.91168					-3.16114
116	-3.42813														3.30589	3.27896			3.25639	3.59495	2.98193		2.94305										2.9436						-3.67533	-3.73015	-3.18279	-3.3687	-3.24716				-3.61661
118	-3.2615									2.90221					3.39089	3.28248			3.4398	3.69567	3.12487		3.12085										3.01693	2.98277					-3.99168	-4.13584	-3.61409	-3.82818	-3.70803			-3.14393	-4.09252
120	-3.08733									2.92815					3.47159	3.283			3.59287	3.75217	3.26317		3.24818										3.09032	3.10979					-4.28802	-4.54276	-4.03817	-4.28599	-4.16466			-3.55994	-4.56679
122	-2.93463									2.96488					3.55693	3.29956			3.71474	3.77094	3.38712		3.323							-2.93366			3.16766	3.23003	2.97998				-4.56583	-4.95152	-4.45234	-4.7366	-4.609			-3.93747	-5.01057
124										3.01469					3.65356	3.34234			3.81275	3.77355	3.48774		3.35956							-3.06656			3.24928	3.3469	3.1236				-4.8268	-5.36157	-4.85683	-5.17696	-5.03762			-4.2614	-5.40209
126										3.07357					3.76113	3.40867			3.89783	3.78617	3.54775		3.37356							-3.21094			3.33568	3.45971	3.26744				-5.07222	-5.773	-5.25002	-5.6061	-5.45249		-3.06736	-4.52333	-5.72966
128										3.13656					3.87154	3.48301			3.98124	3.82716	3.54486		3.38146							-3.35492			3.42397	3.56448	3.41224				-5.29686	-6.1756	-5.62623	-6.01834	-5.85161		-3.2667	-4.72029	-5.98745
130										3.19341					3.97226	3.54615			4.07086	3.90649	3.47389		3.39723							-3.49027			3.50688	3.65206	3.55241				-5.49242	-6.55219	-5.97646	-6.40856	-6.23276		-3.42533	-4.86036	-6.1841
132										3.23453					4.04293	3.5846			4.16409	4.01788	3.34608		3.41962							-3.6022			3.57551	3.71032	3.67408	2.90164			-5.64055	-6.8691	-6.28005	-6.76251	-6.58382		-3.53738	-4.95225	-6.32762
134										3.24695					4.05929	3.58938			4.24398	4.14016	3.17465		3.44405							-3.68454			3.61412	3.72341	3.75944	2.95141			-5.73121	-7.09352	-6.51294	-7.05951	-6.88429		-3.60766	-5.00763	-6.42521
136	-2.94585									3.22897					4.00889	3.57094			4.28068	4.23627	2.96942		3.44869							-3.72018			3.61632	3.68042	3.78418	2.97611			-5.74888	-7.1866	-6.64113	-7.27078	-7.10496		-3.63395	-5.02893	-6.46805
138	-2.99731									3.1804					3.88948	3.53549	3.0168		4.23708	4.26146			3.40525							-3.69623			3.5719	3.57529	3.73019	2.95608			-5.68606	-7.11919	-6.63372	-7.36085	-7.20829		-3.61841	-5.0145	-6.44502
140	-3.02154									3.10542					3.71148	3.48496	3.13607		4.08562	4.1786			3.28626							-3.60796			3.47896	3.40808	3.58544				-5.54442	-6.88759	-6.46839	-7.29612	-7.16124		-3.55782	-4.95662	-6.35031
142	-2.99971									3.01057					3.49321	3.41715	3.22049		3.82226	3.98189			3.07274							-3.45339			3.34022	3.18548	3.35269				-5.3258	-6.50638	-6.14382	-7.04748	-6.93915		-3.45247	-4.84552	-6.17636
144	-2.93081									2.90237					3.25039	3.32548	3.24272		3.47554	3.70358										-3.24516			3.15945	2.91596	3.04579				-5.04797	-6.01836	-5.68593	-6.61696	-6.55064		-3.30448	-4.6717	-5.91516
146															2.99577	3.20422	3.17293		3.08961	3.38527										-2.99221			2.94617						-4.71842	-5.45892	-5.1281	-6.03278	-6.02426		-3.11327	-4.43437	-5.57538
148																3.05211	3.00343			3.06419																			-4.34423	-4.85592	-4.50613	-5.33883	-5.40234			-4.13818	-5.16518
150																																							-3.9269	-4.22296	-3.84594	-4.57901	-4.72161			-3.79717	-4.7097
152																																							-3.47012	-3.5663	-3.16402	-3.7892	-4.01114			-3.42687	-4.22667
154																																							-2.97564			-2.99169	-3.28389			-3.03019	-3.7237
156																																															-3.21865
158
160
162
164
166
168
170
172
174
176																																									3.0173			2.95737
178																																									3.12814			3.12144
180																																									3.16402			3.28015
182																																									3.12874			3.43012
184						3.00377								-2.91435																											3.03606			3.56852
186						3.17663								-3.01218																														3.6932
188						3.34635								-3.10589																														3.79525
190						3.48725								-3.20747																														3.86309
192						3.57521				3.01203	2.93478			-3.31872																		2.94465												3.89636
194						3.58685				3.16885	3.11251			-3.43849																		2.94677												3.89192
196						3.51714				3.27859	3.24625			-3.55805																														3.85053
198						3.38039				3.33929	3.33433			-3.66834																														3.77525
200						3.20352				3.3582	3.38593			-3.7587																														3.66722
202						3.01339				3.34885	3.41879			-3.82582																														3.53334
204										3.32321	3.44531			-3.8663																			2.93576											3.37405
206										3.29789	3.48421			-3.87825																			2.96648											3.20165
208										3.28112	3.54417			-3.85818																			2.98534											3.01665			-2.98924	2.94739
210										3.27638	3.62813			-3.80852																			2.99671														-3.31948	3.04996
212										3.28558	3.73212			-3.73294		2.9458				3.0688													3.00457														-3.65152	3.12731
214										3.31023	3.85492			-3.64173	3.03792	3.33959	3.10885			3.43935													3.01365						-3.00084								-3.96496	3.17786
216										3.34835	3.99277	3.05225		-3.55662	3.2703	3.74212	3.42545			3.79382													3.02529						-3.33601								-4.24622	3.20216
218										3.40249	4.15008	3.2193		-3.49379	3.47203	4.12354	3.72376			4.09028	2.94637												3.04706						-3.62728			-3.14636	-3.11091				-4.48343	3.20685
220										3.47341	4.32854	3.37679		-3.47275	3.63185	4.45684	4.00818			4.30231	3.14595												3.08249						-3.87209	-2.93688		-3.38864	-3.33893				-4.68078	3.19737
222	-2.99035									3.56193	4.53025	3.5257		-3.49644	3.75076	4.72733	4.28926		2.92823	4.43279	3.28707												3.13799						-4.07132	-3.16231		-3.58643	-3.53028			-2.96909	-4.84411	3.18562
224	-3.12802									3.66919	4.75152	3.66122		-3.56993	3.83627	4.93268	4.57066		3.02029	4.50275	3.36947												3.21501						-4.2375	-3.34504		-3.74861	-3.68985			-3.0813	-4.98722	3.17928
226	-3.27076									3.80045	4.98738	3.78025		-3.67818	3.90001	5.07762	4.8409		3.09899	4.53592	3.40775												3.31959						-4.37934	-3.49098		-3.88038	-3.81767			-3.17129	-5.11579	3.18928
228	-3.42397					3.08424				3.95181	5.2075	3.85961		-3.81281	3.95077	5.15751	5.05888		3.17386	4.55313	3.41945												3.4498						-4.514	-3.61443		-3.99176	-3.92253			-3.24943	-5.24031	3.22007
230	-3.58194					3.34861				4.12335	5.38152	3.87605		-3.95092	3.99586	5.16988	5.1804		3.2496	4.56631	3.41379												3.6062						-4.64882	-3.72108	-2.95476	-4.08721	-4.00823			-3.32084	-5.35991	3.27863
232	-3.74277					3.62536				4.30636	5.48225	3.80611		-4.08441	4.03902	5.11854	5.17097		3.32636	4.57582	3.39163											3.15629	3.78237						-4.79756	-3.82386	-3.01249	-4.17768	-4.0848			-3.39113	-5.47561	3.36201
234	-3.88296					3.90775				4.50103	5.51135	3.64979		-4.19205	4.08694	5.02246	5.03891		3.39974	4.57479	3.34605											3.46532	3.97772						-4.96013	-3.92478	-3.05971	-4.26485	-4.15624			-3.46034	-5.58172	3.47043
236	-3.98364					4.18577				4.70004	5.4866	3.42639		-4.26429	4.14133	4.90563	4.82156		3.46312	4.55893	3.27548		2.99284	2.90989								3.78616	4.18679						-5.13422	-4.02613	-3.10048	-4.35186	-4.22644	3.0004		-3.52769	-5.67711	3.59533
238	-4.03183					4.45599				4.89849	5.43049	3.17403		-4.28433	4.20264	4.7843	4.56027		3.51215	4.52783	3.17877		3.0567	2.92063								4.11047	4.4033						-5.30661	-4.12374	-3.13434	-4.43629	-4.29542	3.2645		-3.59178	-5.75957	3.73031	3.02701
240	-4.04226					4.71791				5.09313	5.36366	2.93094		-4.24666	4.27118	4.67193	4.28415		3.54437	4.48538	3.05705		3.07965									4.43188	4.62428						-5.46127	-4.21149	-3.15818	-4.51212	-4.35931	3.5272		-3.64421	-5.82416	3.87154	3.16657
242	-4.03657					4.96672				5.28108	5.29492			-4.15224	4.34333	4.57434	4.01429		3.55794	4.434	2.90746		3.05391									4.73627	4.84324						-5.58038	-4.28247	-3.16833	-4.57057	-4.41296	3.77462		-3.67757	-5.86303	4.01597	3.29454
244	-4.03803					5.19598				5.45791	5.2322			-4.02184	4.41376	4.49487	3.76686		3.5529	4.37209			2.97948									5.01111	5.05261	2.98639					-5.66082	-4.3326	-3.16141	-4.60464	-4.44933	3.99459		-3.68165	-5.86904	4.16131	3.41469
246	-4.05464					5.38891				5.62058	5.17502			-3.88813	4.47653	4.43348	3.55729		3.53077	4.29856												5.23903	5.24522	3.07583					-5.70177	-4.35984	-3.1373	-4.61104	-4.46594	4.17348		-3.65046	-5.8376	4.30058	3.52055
248	-4.07996					5.53213				5.76284	5.12149			-3.77344	4.5245	4.38425	3.39371		3.49413	4.20838												5.40663	5.40922	3.14708					-5.70508	-4.3621	-3.09869	-4.58939	-4.46062	4.30218		-3.58285	-5.77153	4.42711	3.60889
250	-4.10227					5.61004				5.87519	5.06089			-3.6919	4.55154	4.33585	3.26938		3.44602	4.10181												5.50467	5.5303	3.19784					-5.66982	-4.34077	-3.05033	-4.54309	-4.43394	4.3791		-3.48136	-5.67398	4.52956	3.67364
252	-4.11264					5.61617				5.95091	4.98634			-3.64205	4.55306	4.27959	3.16402		3.39327	3.98301												5.52714	5.59958	3.22548					-5.59897	-4.29864	-3.00082	-4.47662	-4.388	4.40763		-3.35303	-5.55252	4.6002	3.71484
254	-4.10935					5.54608				5.98043	4.8934			-3.61722	4.5297	4.21335	3.0573		3.34153	3.86399												5.47631	5.60644	3.22787					-5.4976	-4.24028	-2.95742	-4.39546	-4.32595	4.39261		-3.20808	-5.41186	4.63071	3.73101
256	-4.09663					5.41636				5.9673	4.79473			-3.60487	4.48963	4.15265	2.94372		3.29758	3.76375												5.36252	5.55344	3.20711					-5.37369	-4.16891	-2.92174	-4.30017	-4.24694	4.34473		-3.05016	-5.2525	4.61966	3.72627
258	-4.08093					5.2374				5.91422	4.70097			-3.60041	4.44191	4.11513			3.26728	3.69751												5.19538	5.44477	3.16426					-5.23742	-4.08859		-4.19502	-4.15521	4.26238			-5.07951	4.56406	3.6926
260	-4.06179					5.02592				5.83247	4.62303			-3.59861	4.39449	4.11436			3.25105	3.66688												4.9862	5.2915	3.1027					-5.09012	-3.99749		-4.07418	-4.04518	4.14571			-4.88658	4.46672	3.62538
262	-4.03971					4.79765				5.73079	4.56278			-3.59534	4.34729	4.15046			3.24545	3.66139												4.74573	5.10384	3.02576					-4.93605	-3.89831		-3.93926	-3.91947	3.99249			-4.67654	4.33004	3.51792
264	-4.00631					4.56934				5.62229	4.52284			-3.58236	4.30307	4.21869			3.24803	3.67331												4.48852	4.8985	2.94135					-4.77391	-3.78924		-3.78697	-3.77459	3.80848			-4.44987	4.16742	3.37679
266	-3.96813					4.34205				5.50549	4.49019			-3.56048	4.25646	4.29984			3.25932	3.69812												4.21686	4.68372						-4.6211	-3.68213		-3.62898	-3.62116	3.59473			-4.22333	3.98668	3.20639
268	-3.92297					4.11669				5.37969	4.45365			-3.52797	4.20522	4.37297			3.27843	3.72878												3.94172	4.46994						-4.47625	-3.57644		-3.46475	-3.45898	3.36538			-4.00386	3.80281	3.01846
270	-3.88607					3.88893				5.23544	4.39739			-3.48868	4.14227	4.4136			3.30189	3.75747												3.66362	4.25939						-4.35059	-3.48068		-3.30312	-3.29658	3.12694			-3.80367	3.6216
272	-3.85606					3.66296				5.07333	4.31956			-3.43833	4.06727	4.41054			3.32336	3.77493												3.39176	4.06048						-4.23898	-3.39211		-3.14215	-3.13381				-3.61997	3.45377
274	-3.83922					3.43477				4.8886	4.21789			-3.3874	3.97591	4.3607			3.33529	3.77416												3.12468	3.87164						-4.15222	-3.31667		-2.9881	-2.97976				-3.45532	3.30339
276	-3.82249					3.20756				4.68691	4.10361			-3.34006	3.87153	4.27418			3.32739	3.74816													3.69611						-4.0765	-3.24364							-3.30102	3.17513
278	-3.80425					2.98451				4.47019	3.98052			-3.3005	3.75334	4.15854			3.29314	3.69371													3.53109						-4.00413	-3.16625							-3.15226	3.06819
280	-3.78309									4.24052	3.85081			-3.26207	3.62213	4.01878			3.22848	3.60935													3.37583						-3.92304	-3.0739							-3.00028	2.97768
282	-3.76631									4.00014	3.71035			-3.22012	3.47842	3.85549			3.13546	3.49688													3.22666						-3.8332	-2.96572
284	-3.74988									3.75601	3.55948			-3.16293	3.32596	3.67324			3.01832	3.36352													3.08468						-3.72848
286	-3.74365									3.50848	3.39827			-3.10337	3.16695	3.48035				3.22127													2.94252						-3.61532
288	-3.7404									3.26946	3.23646			-3.03829	3.00775	3.28753				3.0772																			-3.48168
290	-3.74189									3.04494	3.08165			-2.97766		3.09911				2.93415																			-3.32882
292	-3.7421										2.93481			-2.92984		2.91511																							-3.15869
294	-3.73642																																						-2.98795
296	-3.71299
298	-3.65657
300	-3.55671
302	-3.41152
304	-3.23682
306	-3.06058
308	-2.90575
310
312
314
316
318
320
322
324
326
328	-2.96591
330	-3.05759																																						-2.91545
332	-3.13052																																						-3.02827
334	-3.17229																																						-3.12866
336	-3.17388																																						-3.20068
338	-3.15057																																						-3.23617
340	-3.133																			2.90641																			-3.23678
342	-3.13876																			2.99917																			-3.20373
344	-3.17801																			3.06343																			-3.14309
346	-3.23228																			3.10551																			-3.05048
348	-3.27615																			3.13412																			-2.92729
350	-3.2916																			3.15413
352	-3.27475																			3.16525
354	-3.23425																			3.1686
356	-3.18751																			3.16976
358	-3.14571																			3.17972
360	-3.11698																			3.20832
362	-3.10271																			3.25739
364	-3.11027																			3.32608																											-3.05842
366	-3.13461				-2.92481															3.40781																			-2.93925								-3.32314
368	-3.18064				-2.95487															3.49798																			-3.22586								-3.57519
370	-3.24227			-2.90747	-2.97808															3.58941																			-3.51101								-3.77239
372	-3.31617			-2.94293	-3.00414															3.67739																			-3.76684	-2.95768	-2.95608						-3.89698
374	-3.38674	-2.97987		-2.97363	-3.02903															3.75551																			-3.96692	-3.08218	-3.09759						-3.94297
376	-3.44337	-3.06152		-3.00162	-3.0541															3.82305																			-4.10209	-3.17784	-3.20558						-3.92565
378	-3.47464	-3.12901		-3.02104	-3.07458															3.8801										-2.95097									-4.17255	-3.24689	-3.28493	-2.91111					-3.86547
380	-3.47714	-3.17595		-3.029	-3.08719															3.93159										-3.01016									-4.1915	-3.29998	-3.34475	-2.94386	-2.91385				-3.78517
382	-3.45419	-3.20242		-3.02361	-3.09072														2.93777	3.98439										-3.05209									-4.17796	-3.35173	-3.39799	-2.97328	-2.96501				-3.70424
384	-3.40887	-3.21156		-3.00435	-3.08437														2.98482	4.03891										-3.08442									-4.15103	-3.41695	-3.45764	-3.00904	-3.02354			-2.9019	-3.63892
386	-3.33905	-3.19953		-2.96645	-3.06391														3.02775	4.08246			2.94081							-3.10869									-4.11907	-3.5008	-3.5287	-3.05194	-3.08908			-2.92511	-3.59515
388	-3.25011	-3.16977		-2.91261	-3.03047														3.05964	4.10284			3.02047							-3.12809									-4.09068	-3.60781	-3.61819	-3.10648	-3.16571			-2.96729	-3.5792
390	-3.14537	-3.12408			-2.9845														3.07512	4.09306			3.09627							-3.14216									-4.06476	-3.7357	-3.72664	-3.17243	-3.25168			-3.0278	-3.5863
392	-3.02641	-3.0616			-2.92677														3.07281	4.05844	2.94809		3.16281							-3.14563									-4.03432	-3.87297	-3.84692	-3.2454	-3.34146			-3.10207	-3.60967
394		-2.97873																	3.05187	4.00615	2.99719		3.21094	3.00785						-3.13119									-3.99289	-4.00669	-3.96861	-3.31809	-3.4266			-3.18168	-3.64096
396																			3.01077	3.9428	3.03663		3.23537	3.19499						-3.09125									-3.93198	-4.11826	-4.07544	-3.38234	-3.49701			-3.25961	-3.67137
398																			2.94826	3.86953	3.06884		3.23314	3.35814						-3.02354									-3.85249	-4.19574	-4.15299	-3.43042	-3.54392			-3.32681	-3.69305
400																				3.78051	3.08891		3.20104	3.43704						-2.92648									-3.75501	-4.23012	-4.18783	-3.4559	-3.56161			-3.37748	-3.69938
402																				3.67204	3.08909		3.14246	3.41131															-3.64414	-4.22229	-4.17679	-3.45661	-3.54916			-3.40643	-3.69033
404																				3.54496	3.05564		3.05606	3.29074															-3.51557	-4.16625	-4.11371	-3.42551	-3.50281			-3.40515	-3.65942
406																				3.40671	2.97141		2.94414	3.11075															-3.36816	-4.06185	-4.00078	-3.3593	-3.42358			-3.36643	-3.60196
408																				3.2661				2.90218															-3.19982	-3.90625	-3.83803	-3.24904	-3.30616			-3.27918	-3.50738
410																				3.13077																			-3.02172	-3.70856	-3.63793	-3.0986	-3.15684			-3.14495	-3.381
412																				3.00467																				-3.4775	-3.40642	-2.90956	-2.97537			-2.96344	-3.2266
414																																								-3.22688	-3.15379						-3.05688
416																																								-2.97015
418
420
422
424
426
428
430
432
434
436
438
440
442
444																				2.92724																			-2.91382
446																				3.03272																			-3.10545
448																				3.12919																			-3.316
450																				3.21367																			-3.53906
452	-2.9851																			3.28264																			-3.76138	-2.97841
454	-3.14006	-3.02844																		3.33492																			-3.96909	-3.28629
456	-3.27928	-3.15485																		3.37051																			-4.14521	-3.57993								2.95731
458	-3.39343	-3.25229																		3.38955																			-4.28984	-3.84271								3.01195
460	-3.46794	-3.30813																		3.38995																			-4.40438	-4.05846								3.05656
462	-3.49311	-3.31705																		3.36808										-3.02873									-4.49846	-4.21762			-2.92151				-3.05016	3.09154
464	-3.46219	-3.279																		3.31792										-3.14593									-4.575	-4.31203		-2.918	-3.00044				-3.1851	3.12008
466	-3.36461	-3.18716																		3.23557										-3.19594									-4.61901	-4.32927		-2.95469	-3.0315				-3.27417	3.14432
468	-3.20573	-3.04607																		3.12528										-3.18058									-4.61787	-4.27288		-2.94833	-3.02452				-3.32702	3.16271
470	-2.99097																			2.99817										-3.0984									-4.55484	-4.14848		-2.90539	-2.98586				-3.35518	3.17463
472																														-2.96764									-4.44145	-3.982			-2.93615				-3.38406	3.17304
474																																							-4.28307	-3.78726							-3.42026	3.16169
476																																							-4.09779	-3.58096							-3.47532	3.13379
478																																							-3.89829	-3.3711							-3.55099	3.08742
480																																							-3.70024	-3.16438							-3.6464	3.01964
482										2.94099																													-3.51539	-2.96622							-3.75403	2.92613
484										3.09091																													-3.35284								-3.85886
486										3.21441																													-3.2187								-3.93979
488										3.30013																													-3.1166								-3.97296
490										3.3428																													-3.03755								-3.94294
492										3.33605										2.90786																			-2.98017								-3.85081
494										3.28453										2.91072																			-2.93757								-3.71428
496										3.1909																													-2.91229								-3.56273
498										3.06852																																					-3.42085
500										2.9285																																					-3.30666
[truncated: 17 more columns]

## Sheet: Group F minus E (Cohen's d)
Time (ms)	'CB2'	'O2'	'PO4'	'PO6'	'PO8'	'P2'	'P4'	'P6'	'P8'	'CP2'	'CP4'	'CP6'	'TP8'	'M2'	'C2'	'C4'	'C6'	'T8'	'FC2'	'FC4'	'FC6'	'FT8'	'F2'	'F4'	'F6'	'F8'	'AF4'	'FP2'		'OZ'	'POZ'	'PZ'	'CPZ'	'CZ'	'FCZ'	'FZ'	'FPZ'		'CB1'	'O1'	'PO3'	'PO5'	'PO7'	'P1'	'P3'	'P5'	'P7'	'CP1'	'CP3'
-100
-98
-96
-94
-92
-90
-88
-86
-84
-82
-80
-78
-76
-74
-72
-70
-68
-66
-64
-62
-60
-58
-56
-54
-52
-50
-48
-46
-44
-42
-40
-38
-36
-34
-32
-30
-28
-26																												0.483992
-24																												0.527891
-22																												0.552466
-20																												0.537517
-18																												0.470859
-16
-14
-12
-10
-8
-6
-4
-2
0
2
4
6
8
10
12
14
16
18
20
22
24
26																																					0.488893
28																																					0.516724
30																																					0.51828
32																																					0.498552
34
36
38
40
42
44
46
48
50
52
54
56
58
60
62
64
66
68
70
72
74
76
78
80
82
84
86
88
90
92
94
96
98
100
102
104	-0.485819
106	-0.534784													-0.474533
108	-0.568909													-0.482185
110	-0.586286													-0.480041	0.478425	0.49538				0.500925
112	-0.588179														0.501224	0.515887				0.532258																			-0.482992	-0.472957
114	-0.576947														0.52047	0.527588			0.494031	0.560175																			-0.541112	-0.53899		-0.472337					-0.512805
116	-0.556116														0.536286	0.531918			0.528256	0.583178	0.483733		0.477426										0.477515						-0.596217	-0.60511	-0.516317	-0.546475	-0.526759				-0.586692
118	-0.529085									0.470801					0.550075	0.532489			0.558009	0.599517	0.506921		0.506269										0.489411	0.483869					-0.647536	-0.670922	-0.586283	-0.621013	-0.601522			-0.510013	-0.663894
120	-0.500831									0.475009					0.563166	0.532573			0.58284	0.608682	0.529356		0.526924										0.501316	0.504475					-0.695609	-0.736933	-0.655078	-0.695279	-0.675597			-0.577499	-0.740831
122	-0.47606									0.480967					0.57701	0.535259			0.60261	0.611727	0.549463		0.539062							-0.475902			0.513862	0.52398	0.483417				-0.740675	-0.803243	-0.722265	-0.768378	-0.747679			-0.638742	-0.812822
124										0.489047					0.592686	0.542199			0.61851	0.612151	0.565786		0.544993							-0.497462			0.527103	0.542939	0.506715				-0.78301	-0.869762	-0.787882	-0.839814	-0.81721			-0.69129	-0.876335
126										0.498599					0.610136	0.552959			0.632312	0.614198	0.575521		0.547264							-0.520883			0.541119	0.561239	0.530049				-0.822823	-0.936504	-0.851666	-0.90943	-0.884511		-0.497591	-0.733781	-0.929474
128										0.508817					0.628047	0.565019			0.645842	0.620847	0.575052		0.548545							-0.54424			0.555441	0.578235	0.553538				-0.859264	-1.00181	-0.912695	-0.976304	-0.949256		-0.529929	-0.765732	-0.971293
130										0.51804					0.644386	0.575261			0.660381	0.633716	0.563539		0.551103							-0.566197			0.568891	0.592442	0.576277				-0.890988	-1.06291	-0.96951	-1.03961	-1.01109		-0.555662	-0.788455	-1.00319
132										0.52471					0.65585	0.581499			0.675505	0.651786	0.542806		0.554736							-0.584354			0.580024	0.601893	0.596014	0.470708			-0.915018	-1.11432	-1.01876	-1.09702	-1.06804		-0.573839	-0.803361	-1.02648
134										0.526725					0.658504	0.582274			0.688464	0.671623	0.514996		0.558699							-0.597711			0.586288	0.604017	0.609862	0.478782			-0.929725	-1.15072	-1.05654	-1.1452	-1.11678		-0.58524	-0.812345	-1.04231
136	-0.47788									0.523808					0.650328	0.579283			0.694418	0.687214	0.481704		0.559451							-0.603493			0.586645	0.597043	0.613875	0.482789			-0.932591	-1.16582	-1.07733	-1.17948	-1.15258		-0.589505	-0.8158	-1.04926
138	-0.486228									0.515929					0.630957	0.573532	0.48939		0.687345	0.6913			0.552404							-0.599608			0.579439	0.579989	0.605117	0.479539			-0.922401	-1.15489	-1.07613	-1.19409	-1.16934		-0.586984	-0.813459	-1.04552
140	-0.490159									0.503766					0.602082	0.565335	0.508738		0.662775	0.677858			0.533102							-0.585288			0.564362	0.552864	0.581635				-0.899424	-1.11731	-1.04931	-1.18359	-1.16171		-0.577155	-0.80407	-1.03016
142	-0.486617									0.488379					0.566673	0.554335	0.522432		0.620052	0.645948			0.498464							-0.560214			0.541855	0.516753	0.543878				-0.863959	-1.05547	-0.996659	-1.14325	-1.12568		-0.560065	-0.786047	-1.00194
144	-0.47544									0.470827					0.527283	0.539464	0.526039		0.563807	0.6008										-0.526434			0.51253	0.473031	0.494092				-0.818889	-0.976307	-0.92238	-1.07341	-1.06265		-0.536057	-0.75785	-0.959566
146															0.485978	0.519793	0.514717		0.501201	0.549163										-0.485401			0.477932						-0.765429	-0.885554	-0.831888	-0.978646	-0.977264		-0.505039	-0.71935	-0.904446
148																0.495118	0.487221			0.497077																			-0.704727	-0.787734	-0.730991	-0.866073	-0.876375			-0.671301	-0.837903
150																																							-0.637027	-0.685055	-0.623894	-0.742814	-0.765946			-0.615982	-0.764014
152																																							-0.562928	-0.57853	-0.513272	-0.614689	-0.650693			-0.555912	-0.685656
154																																							-0.482713			-0.485316	-0.532717			-0.491562	-0.604064
156																																															-0.522134
158
160
162
164
166
168
170
172
174
176																																									0.489471			0.479749
178																																									0.507451			0.506364
180																																									0.513272			0.532111
182																																									0.507549			0.556439
184						0.487276								-0.47277																											0.492514			0.57889
186						0.515317								-0.48864																														0.599116
188						0.54285								-0.503842																														0.615671
190						0.565707								-0.52032																														0.626676
192						0.579976				0.488616	0.476084			-0.538367																		0.477685												0.632073
194						0.581864				0.514055	0.504916			-0.557797																		0.478029												0.631353
196						0.570555				0.531858	0.526611			-0.577192																														0.624638
198						0.548372				0.541704	0.5409			-0.595083																														0.612426
200						0.51968				0.544772	0.54927			-0.609742																														0.594902
202						0.488836				0.543255	0.554601			-0.62063																														0.573183
204										0.539096	0.558903			-0.627197																			0.476243											0.547343
206										0.534988	0.565213			-0.629135																			0.481227											0.519376
208										0.532268	0.57494			-0.625879																			0.484286											0.489365			-0.484919	0.47813
210										0.531499	0.58856			-0.617824																			0.486131														-0.538491	0.494769
212										0.532991	0.60543			-0.605563		0.477872				0.497825													0.487406														-0.592355	0.507317
214										0.53699	0.625351			-0.590767	0.492816	0.541753	0.504322			0.557936													0.488879						-0.486801								-0.643201	0.515517
216										0.543174	0.647713	0.49514		-0.57696	0.530513	0.607052	0.555681			0.615439													0.490767						-0.541172								-0.688828	0.519459
218										0.551957	0.673232	0.522239		-0.566768	0.563238	0.668927	0.604074			0.663531	0.477964												0.494298						-0.588423			-0.510407	-0.504656				-0.727308	0.52022
220										0.563462	0.702182	0.547788		-0.563354	0.589164	0.722995	0.650213			0.697927	0.51034												0.500046						-0.628136	-0.476425		-0.54971	-0.541646				-0.759323	0.518682
222	-0.485099									0.577821	0.734904	0.571944		-0.567197	0.608454	0.766874	0.69581		0.475022	0.719093	0.533233												0.509049						-0.660455	-0.512994		-0.581796	-0.572687			-0.48165	-0.785818	0.516776
224	-0.507432									0.595221	0.770798	0.593928		-0.579119	0.622325	0.800186	0.741459		0.489956	0.730443	0.5466												0.521543						-0.687413	-0.542637		-0.608105	-0.598573			-0.499853	-0.809034	0.515747
226	-0.530587									0.616514	0.80906	0.613238		-0.59668	0.632665	0.823699	0.785298		0.502723	0.735823	0.55281												0.538509						-0.710423	-0.566312		-0.629481	-0.619308			-0.514451	-0.829891	0.51737
228	-0.555441					0.50033				0.641068	0.844768	0.626111		-0.618519	0.6409	0.836659	0.820659		0.514868	0.738615	0.554708												0.559631						-0.732267	-0.586338		-0.647549	-0.636318			-0.527127	-0.850091	0.522364
230	-0.581067					0.543216				0.668896	0.872998	0.628778		-0.640924	0.648214	0.838665	0.840372		0.527155	0.740753	0.55379												0.585003						-0.754138	-0.603639	-0.479325	-0.663033	-0.650221			-0.538711	-0.869492	0.531864
232	-0.607157					0.588111				0.698584	0.889338	0.617433		-0.662579	0.655216	0.830337	0.838842		0.539607	0.742296	0.550195											0.512018	0.613581						-0.778267	-0.620312	-0.48869	-0.677709	-0.662642			-0.550114	-0.888261	0.54539
234	-0.629899					0.633921				0.730163	0.894059	0.592074		-0.68004	0.662989	0.814751	0.817419		0.551511	0.742129	0.542801											0.562149	0.645271						-0.804639	-0.636683	-0.496351	-0.69185	-0.674231			-0.561341	-0.905475	0.562978
236	-0.646232					0.679022				0.762447	0.890044	0.555834		-0.691759	0.671812	0.795798	0.78216		0.561792	0.739556	0.531353		0.485503	0.472046								0.614196	0.679187						-0.83288	-0.653125	-0.502964	-0.705965	-0.685619	0.486729		-0.572267	-0.920949	0.58324
238	-0.654049					0.722857				0.79464	0.880942	0.514896		-0.69501	0.681758	0.776116	0.739773		0.569746	0.734511	0.515665		0.495862	0.473789								0.666806	0.71431						-0.860846	-0.668959	-0.508457	-0.719661	-0.696809	0.529572		-0.582664	-0.934326	0.605136	0.491046
240	-0.655741					0.765346				0.826215	0.870101	0.475461		-0.688899	0.692877	0.757887	0.694981		0.574973	0.727625	0.495919		0.499585									0.718946	0.750157						-0.885935	-0.683194	-0.512324	-0.731963	-0.707173	0.572187		-0.591169	-0.944804	0.628047	0.513685
242	-0.654818					0.805708				0.856704	0.858949			-0.673582	0.704581	0.742056	0.651204		0.577174	0.71929	0.471652		0.49541									0.768324	0.785677						-0.905257	-0.694708	-0.513971	-0.741444	-0.715877	0.612324		-0.596581	-0.951109	0.651476	0.534445
244	-0.655055					0.842899				0.88539	0.848775			-0.652429	0.716006	0.729164	0.611065		0.576356	0.709247			0.483335									0.812909	0.819642	0.484456					-0.918306	-0.702841	-0.512848	-0.746971	-0.721777	0.648008		-0.597242	-0.952084	0.675054	0.553936
246	-0.657749					0.874197				0.911778	0.839499			-0.630738	0.726189	0.719205	0.577069		0.572767	0.697319												0.849883	0.850887	0.498966					-0.924949	-0.707259	-0.508937	-0.748009	-0.724471	0.677028		-0.592183	-0.946984	0.697646	0.571109
248	-0.661857					0.89743				0.934856	0.830815			-0.612133	0.733971	0.711219	0.550532		0.566823	0.682689												0.877071	0.877491	0.510524					-0.925486	-0.707626	-0.502674	-0.744497	-0.723608	0.697906		-0.581215	-0.936266	0.718172	0.585439
250	-0.665476					0.910069				0.953082	0.820985			-0.598905	0.738357	0.703368	0.530363		0.559018	0.665401												0.892975	0.897133	0.518758					-0.919766	-0.704166	-0.494829	-0.736987	-0.71928	0.710384		-0.564751	-0.920441	0.734792	0.595943
252	-0.667158					0.911063				0.965365	0.808891			-0.590819	0.738604	0.694241	0.513272		0.550461	0.64613												0.896621	0.908372	0.523242					-0.908273	-0.697331	-0.486797	-0.726204	-0.711828	0.715012		-0.543933	-0.900738	0.746251	0.602627
254	-0.666625					0.899693				0.970154	0.793814			-0.586791	0.734814	0.683496	0.49596		0.542068	0.626822												0.888375	0.909485	0.52363					-0.891828	-0.687864	-0.479757	-0.713038	-0.701762	0.712575		-0.520419	-0.87792	0.7512	0.60525
256	-0.664561					0.87865				0.968024	0.777808			-0.584787	0.728314	0.673649	0.477534		0.534938	0.610561												0.869916	0.900887	0.520262					-0.871728	-0.676287	-0.473969	-0.69758	-0.688945	0.704808		-0.494801	-0.852068	0.749408	0.604481
258	-0.662014					0.849618				0.959413	0.762598			-0.584064	0.720573	0.667562			0.530023	0.599815												0.842802	0.883258	0.513311					-0.849622	-0.663257		-0.680522	-0.674064	0.691449			-0.824005	0.740388	0.599019
260	-0.658909					0.815312				0.946152	0.749954			-0.583772	0.71288	0.667437			0.52739	0.594846												0.808868	0.858395	0.503324					-0.825727	-0.648479		-0.660919	-0.656215	0.672523			-0.792708	0.724598	0.588114
262	-0.655327					0.778282				0.929657	0.740181			-0.583241	0.705224	0.673294			0.526482	0.593956												0.769859	0.827952	0.490843					-0.800733	-0.632389		-0.639032	-0.635822	0.647667			-0.758635	0.702425	0.570682
264	-0.649909					0.741245				0.912056	0.733702			-0.581136	0.69805	0.684362			0.5269	0.59589												0.728134	0.794642	0.47715					-0.77443	-0.614696		-0.614328	-0.612319	0.617817			-0.721864	0.676045	0.547788
266	-0.643716					0.704374				0.893108	0.728405			-0.577586	0.690489	0.697526			0.528732	0.599914												0.684065	0.7598						-0.749641	-0.59732		-0.588698	-0.58743	0.583142			-0.685115	0.646725	0.520145
268	-0.63639					0.667815				0.872701	0.722477			-0.572312	0.682177	0.709389			0.531832	0.604888												0.639431	0.72512						-0.726144	-0.580175		-0.562057	-0.561121	0.545937			-0.649512	0.616897	0.489659
270	-0.630404					0.630868				0.849301	0.713351			-0.565939	0.671965	0.71598			0.535637	0.609542												0.594318	0.690964						-0.705759	-0.564641		-0.535837	-0.534776	0.507257			-0.617037	0.587501
272	-0.625536					0.594211				0.823003	0.700725			-0.557771	0.659798	0.715484			0.53912	0.612375												0.550216	0.658697						-0.687653	-0.550273		-0.509724	-0.508371				-0.587237	0.560275
274	-0.622804					0.557193				0.793036	0.684232			-0.549509	0.644978	0.707399			0.541055	0.61225												0.50689	0.628063						-0.673579	-0.538035		-0.484734	-0.483381				-0.560527	0.535881
276	-0.62009					0.520335				0.760317	0.665693			-0.541829	0.628045	0.693364			0.539774	0.608032													0.599588						-0.661296	-0.526188							-0.535496	0.515074
278	-0.617131					0.484151				0.725161	0.645726			-0.535412	0.608872	0.674604			0.534218	0.599199													0.572818						-0.649556	-0.513634							-0.511364	0.497726
280	-0.613698									0.687903	0.624684			-0.529178	0.587587	0.651932			0.523729	0.585514													0.547632						-0.636401	-0.498652							-0.48671	0.483043
282	-0.610976									0.648908	0.601898			-0.522372	0.564274	0.625443			0.508639	0.567269													0.523433						-0.621827	-0.481103
284	-0.608311									0.609305	0.577424			-0.513095	0.539542	0.595878			0.489636	0.545635													0.500401						-0.604839
286	-0.6073									0.569151	0.551272			-0.503433	0.513747	0.564587				0.522559													0.47734						-0.586482
288	-0.606773									0.530376	0.525023			-0.492876	0.487921	0.533308				0.499188																			-0.564803
290	-0.607015									0.493954	0.49991			-0.48304		0.502742				0.475982																			-0.540006
292	-0.607049										0.476089			-0.475283		0.472893																							-0.512407
294	-0.606127																																						-0.484709
296	-0.602327
298	-0.593174
300	-0.576975
302	-0.553422
304	-0.525082
306	-0.496492
308	-0.471375
310
312
314
316
318
320
322
324
326
328	-0.481134
330	-0.496007																																						-0.472948
332	-0.507837																																						-0.49125
334	-0.514613																																						-0.507536
336	-0.514871																																						-0.519219
338	-0.51109																																						-0.524976
340	-0.50824																			0.471482																			-0.525075
342	-0.509174																			0.48653																			-0.519714
344	-0.515541																			0.496954																			-0.509877
346	-0.524345																			0.50378																			-0.494853
348	-0.531462																			0.508421																			-0.474869
350	-0.533968																			0.511667
352	-0.531235																			0.513471
354	-0.524665																			0.514015
356	-0.517082																			0.514203
358	-0.510302																			0.515819
360	-0.505641																			0.520458
362	-0.503326																			0.528418
364	-0.504552																			0.539561																											-0.496141
366	-0.508501				-0.474467															0.55282																			-0.476809								-0.539084
368	-0.515968				-0.479343															0.567447																			-0.523304								-0.579972
370	-0.525966			-0.471654	-0.483108															0.582279																			-0.569561								-0.611962
372	-0.537954			-0.477406	-0.487336															0.596551																			-0.611062	-0.479799	-0.479539						-0.632174
374	-0.549402	-0.483399		-0.482386	-0.491374															0.609224																			-0.643519	-0.499996	-0.502495						-0.639634
376	-0.558588	-0.496644		-0.486927	-0.49544															0.620181																			-0.665447	-0.515514	-0.520014						-0.636825
378	-0.563661	-0.507592		-0.490077	-0.498763															0.629435										-0.478711									-0.676877	-0.526715	-0.532886	-0.472244					-0.627062
380	-0.564067	-0.515207		-0.491369	-0.500808															0.637788										-0.488312									-0.679951	-0.535327	-0.54259	-0.477557	-0.472689				-0.614036
382	-0.560344	-0.519501		-0.490494	-0.501381														0.476569	0.646353										-0.495114									-0.677755	-0.543722	-0.551227	-0.48233	-0.480988				-0.600907
384	-0.552992	-0.520984		-0.48737	-0.500351														0.484202	0.655198										-0.500359									-0.673386	-0.554302	-0.560903	-0.488131	-0.490483			-0.47075	-0.590311
386	-0.541665	-0.519032		-0.481222	-0.497032														0.491166	0.662262			0.477062							-0.504296									-0.668201	-0.567905	-0.572431	-0.49509	-0.501115			-0.474516	-0.58321
388	-0.527237	-0.514205		-0.472488	-0.491607														0.496339	0.665569			0.489985							-0.507443									-0.663596	-0.585264	-0.586948	-0.503938	-0.513546			-0.481358	-0.580623
390	-0.510246	-0.506793			-0.48415														0.49885	0.663982			0.502281							-0.509726									-0.659391	-0.606011	-0.604541	-0.514636	-0.527492			-0.491174	-0.581775
392	-0.490949	-0.496657			-0.474785														0.498476	0.658366	0.478243		0.513076							-0.510289									-0.654453	-0.628279	-0.624053	-0.526473	-0.542056			-0.503222	-0.585566
394		-0.483214																	0.495079	0.649883	0.486208		0.520883	0.487938						-0.507946									-0.647732	-0.649971	-0.643794	-0.538265	-0.555868			-0.516137	-0.590642
396																			0.488411	0.639607	0.492606		0.524846	0.518296						-0.501467									-0.637851	-0.66807	-0.661124	-0.548688	-0.56729			-0.528779	-0.595575
398																			0.478271	0.627721	0.497832		0.524485	0.544762						-0.490483									-0.624956	-0.680639	-0.673704	-0.556488	-0.5749			-0.53968	-0.599092
400																				0.61328	0.501087		0.519277	0.557562						-0.474738									-0.609143	-0.686216	-0.679356	-0.560621	-0.577769			-0.5479	-0.600119
402																				0.595684	0.501117		0.509774	0.553388															-0.591158	-0.684946	-0.677565	-0.560736	-0.57575			-0.552596	-0.598651
404																				0.575068	0.49569		0.495758	0.533829															-0.570301	-0.675855	-0.667332	-0.555691	-0.568231			-0.552388	-0.593636
406																				0.552641	0.482026		0.477603	0.50463															-0.546388	-0.658919	-0.649012	-0.54495	-0.555378			-0.546107	-0.584315
408																				0.529831				0.470796															-0.519079	-0.633677	-0.622611	-0.527064	-0.53633			-0.531953	-0.568972
410																				0.507878																			-0.490188	-0.601608	-0.59015	-0.502659	-0.512107			-0.510178	-0.548471
412																				0.487422																				-0.564125	-0.552594	-0.471993	-0.482669			-0.480733	-0.523424
414																																								-0.523469	-0.511612						-0.495891
416																																								-0.481822
418
420
422
424
426
428
430
432
434
436
438
440
442
444																				0.474861																			-0.472684
446																				0.491972																			-0.503771
448																				0.507622																			-0.537926
450																				0.521326																			-0.574111
452	-0.484247																			0.532515																			-0.610176	-0.483162
454	-0.509385	-0.491278																		0.540995																			-0.643871	-0.533107
456	-0.531969	-0.511784																		0.546769																			-0.672442	-0.580741								0.479739
458	-0.550487	-0.527591																		0.549858																			-0.695904	-0.62337								0.488603
460	-0.562574	-0.53665																		0.549923																			-0.714485	-0.658369								0.49584
462	-0.566657	-0.538097																		0.546375										-0.491325									-0.729747	-0.684188			-0.473932				-0.494801	0.501514
464	-0.561641	-0.531924																		0.538238										-0.510337									-0.742163	-0.699504		-0.473362	-0.486736				-0.516691	0.506144
466	-0.545812	-0.517026																		0.524879										-0.51845									-0.749302	-0.7023		-0.479314	-0.491774				-0.531141	0.510076
468	-0.520038	-0.494138																		0.506987										-0.515958									-0.749117	-0.693153		-0.478282	-0.490642				-0.539714	0.513059
470	-0.485199																			0.486367										-0.502627									-0.738893	-0.672972		-0.471316	-0.48437				-0.544282	0.514993
472																														-0.481415									-0.720498	-0.645966			-0.476306				-0.548967	0.514735
474																																							-0.694806	-0.614375							-0.554839	0.512894
476																																							-0.664749	-0.580908							-0.563771	0.508368
478																																							-0.632386	-0.546865							-0.576047	0.500846
480																																							-0.600258	-0.51333							-0.591524	0.48985
482										0.477092																													-0.570272	-0.481184							-0.608984	0.474681
484										0.501412																													-0.543902								-0.62599
486										0.521446																													-0.522142								-0.639118
488										0.535352																													-0.505579								-0.644499
490										0.542274																													-0.492756								-0.639629
492										0.541179										0.471717																			-0.483447								-0.624684
494										0.532821										0.472181																			-0.476537								-0.602536
496										0.517632																													-0.472436								-0.577951
498										0.49778																																					-0.554935
500										0.475065																																					-0.536411
[truncated: 17 more columns]
